# Supplementary material for: Investigation of Plasmids Among Clinical Staphylococcus aureus and Staphylococcus haemolyticus Isolates From Egypt
Source: Front Microbiol. 2021 Jun 4;12:659116. doi: 10.3389/fmicb.2021.659116 (PMC8213342; doi:10.3389/fmicb.2021.659116)
Supplement: Supplementary Table 1 — Plasmid vs. genome sequence coverage. [file Table_1.XLSX]

## Sheet: Table S1
Table S1. Plasmid vs. genome sequence coverage.
Strain	Contig	Contig Coverage	Average Genome Coverage	Ratio
AA1	NODE_1	567.57	52.29	10.85
AA1	NODE_4	3177.13	52.29	60.76
AA2	NODE_1	639.03	56.98	11.21
AA2	NODE_2	546.06	56.98	9.58
AA2	NODE_3	544.59	56.98	9.56
AA2	NODE_4	63.65	56.98	1.12
AA2	NODE_5	631.13	56.98	11.08
AA3	NODE_1	910.96	70.01	13.01
AA3	NODE_2	771.29	70.01	11.02
AA3	NODE_3	777.47	70.01	11.11
AA3	NODE_4	78.33	70.01	1.12
AA3	NODE_5	918.53	70.01	13.12
AA4	NODE_1	471.09	41.53	11.34
AA4	NODE_2	416.76	41.53	10.04
AA4	NODE_3	435.85	41.53	10.49
AA4	NODE_5	463.4	41.53	11.16
AA4	NODE_4	349.41	41.53	8.41
AA5	NODE_1	624.22	42.17	14.8
AA6	NODE_1	740.67	66.49	11.14
AA8	NODE_1	774.41	49.19	15.74
AA13	NODE_1	2397.52	55.09	43.52
AA17	NODE_1	2902.5	279.65	10.38
AA17	NODE_2	17993.6	279.65	64.34
AA17	NODE_4	22097.8	279.65	79.02
AA29	NODE_1	4513.78	29.76	151.67
AA29	NODE_2	6849.78	29.76	230.17
AA30	NODE_2	3530.71	139.62	25.29
AA32	NODE_1	627.33	24.57	25.53
AA35	NODE_1	568.82	50.69	11.22
AA35	NODE_2	6276.22	50.69	123.82
AA35	NODE_3	7723.08	50.69	152.36
AA35	NODE_4	8758.27	50.69	172.78
AA36	NODE_2	2233.29	128.21	17.42
AA41	NODE_1	1297.4	63.25	20.51
AA41	NODE_2	1231.09	63.25	19.46
AA42	NODE_1	81	56.53	1.43
AA42	NODE_6	729.73	56.53	12.91
AA45	NODE_1	947.16	87.06	10.88
AA45	NODE_2	806.92	87.06	9.27
AA45	NODE_3	840.19	87.06	9.65
AA45	NODE_5	921.55	87.06	10.59
AA51	NODE_1	554.8	89.95	6.17
AA51	NODE_2	591.43	89.95	6.58
AA53	NODE_1	159.99	79.88	2
AA53	NODE_2	1712.6	79.88	21.44
AA53	NODE_4	327.6	79.88	4.1
AA53	NODE_5	4479.19	79.88	56.07
AA53	NODE_7	1333.97	79.88	16.7
AA53	NODE_9	6923.73	79.88	86.68
AA53	NODE_10	5723.15	79.88	71.65
AA53	NODE_12	288.73	79.88	3.61
AA53	NODE_13	251.34	79.88	3.15
AA53	NODE_14	998.63	79.88	12.5
AA53	NODE_15	1454.88	79.88	18.21
AA57	NODE_1	7639.85	60.36	126.57
AA57	NODE_2	10998.6	60.36	182.22
AA59	NODE_1	2033.35	94.7	21.47
AA63	NODE_1	3727.26	47.2	78.97
AA63	NODE_2	4643.46	47.2	98.38
AA63	NODE_3	4751.38	47.2	100.66
AA64	NODE_1	1311.47	63.61	20.62
AA64	NODE_2	19362.3	63.61	304.39
AA64	NODE_3	20528.6	63.61	322.73
AA65	NODE_1	2246.47	99.97	22.47
AA65	NODE_2	22.19	99.97	0.22
AA65	NODE_3	22.01	99.97	0.22
AA68	NODE_1	4282.56	196.21	21.83
AA69	NODE_1	1469.04	116.8	12.58
AA69	NODE_3	152.47	116.8	1.31
AA70	NODE_1	2282.35	107.41	21.25
AA78	NODE_1	2102.22	70.09	29.99
AA78	NODE_2	2026.55	70.09	28.91

## Sheet: Table S2
Table S2. BLAST-based similarity of putative plasmid sequences to records in nr/nt database.
Strain	Contig	Length	Hit Description	Query Cover	Per. Ident	Accesson	Length of Hit's Genome
AA1	NODE_1	25418	Staphylococcus aureus plasmid pWBG750, complete sequence	71	99.82	GQ900392	20653
AA1	NODE_4	2493	Staphylococcus aureus strain AR_0472 plasmid unnamed1, complete sequence	100	99.92	CP029648	2473
AA2	NODE_1	10961	Staphylococcus aureus subsp. aureus strain GR2 plasmid pGR2A, complete sequence	100	99.96	CP010403	28895
AA2	NODE_2	7818	Staphylococcus aureus subsp. aureus strain GR2 plasmid pGR2A, complete sequence	100	100	CP010403	28895
AA2	NODE_3	4360	Staphylococcus aureus subsp. aureus strain GR2 plasmid pGR2A, complete sequence	100	100	CP010403	28895
AA2	NODE_4	3587	Staphylococcus aureus subsp. aureus strain GR2 plasmid pGR2A, complete sequence	100	99.88	CP010403	28895
AA2	NODE_5	2872	Staphylococcus aureus subsp. aureus strain GR2 plasmid pGR2A, complete sequence	97	100	CP010403	28895
AA3	NODE_1	11227	Staphylococcus aureus subsp. aureus strain GR2 plasmid pGR2A, complete sequence	100	99.96	CP010403	28895
AA3	NODE_2	7818	Staphylococcus aureus subsp. aureus strain GR2 plasmid pGR2A, complete sequence	100	100	CP010403	28895
AA3	NODE_3	4360	Staphylococcus aureus subsp. aureus strain GR2 plasmid pGR2A, complete sequence	100	100	CP010403	28895
AA3	NODE_4	3587	Staphylococcus aureus subsp. aureus strain GR2 plasmid pGR2A, complete sequence	100	99.89	CP010403	28895
AA3	NODE_5	2872	Staphylococcus aureus subsp. aureus strain GR2 plasmid pGR2A, complete sequence	97	100	CP010403	28895
AA4	NODE_1	10961	Staphylococcus aureus subsp. aureus strain GR2 plasmid pGR2A, complete sequence	100	99.96	CP010403	28895
AA4	NODE_2	7818	Staphylococcus aureus subsp. aureus strain GR2 plasmid pGR2A, complete sequence	100	100	CP010403	28895
AA4	NODE_3	4360	Staphylococcus aureus subsp. aureus strain GR2 plasmid pGR2A, complete sequence	100	100	CP010403	28895
AA4	NODE_5	2872	Staphylococcus aureus subsp. aureus strain GR2 plasmid pGR2A, complete sequence	97	100	CP010403	28895
AA4	NODE_4	3106	Staphylococcus aureus plasmid SAP104A, complete sequence	100	99.71	GQ900450	3011
AA5	NODE_1	32861	Staphylococcus aureus strain IT4-R plasmid pIT4-R, complete sequence	97	99.98	CP028471	34104
AA6	NODE_1	20530	Staphylococcus aureus strain M121 plasmid pM121, complete sequence	100	99.77	CP007671	20409
AA8	NODE_1	20530	Staphylococcus aureus strain M121 plasmid pM121, complete sequence	100	99.67	CP007671	20409
AA13	NODE_1	2545	Staphylococcus aureus strain USA300-SUR24 plasmid pUSA05-1-SUR24, complete sequence	100	99.75	CP014446	2415
AA17	NODE_1	20857	Staphylococcus aureus strain 135 plasmid pPS00087.1A.1, complete sequence	100	99.96	CP022721	20730
AA17	NODE_2	4501	Staphylococcus epidermidis strain SE95 plasmid p_3_95, complete sequence	85	97.82	CP024440	4536
AA17	NODE_4	2600	Staphylococcus aureus strain Sau-2716Lar plasmid pSau-2716Lar, complete sequence	99	99.84	MH423311	3267
AA29	NODE_1	3912	Staphylococcus aureus strain P2D1C1 plasmid unnamed3, complete sequence	100	96.07	CP033985	3785
AA29	NODE_2	2545	Staphylococcus aureus subsp. aureus strain SR265 plasmid pSR265, complete sequence	100	99.08	MN251859	2413
AA30	NODE_2	19887	Staphylococcus aureus strain M2024 plasmid pl1_M2024, complete sequence	100	99.99	CP047022	19760
AA32	NODE_1	35367	Staphylococcus aureus strain IT4-R plasmid pIT4-R, complete sequence	97	99.99	CP028471	34104
AA35	NODE_1	21862	Staphylococcus aureus strain ER01425.3 plasmid unnamed1, complete sequence	93	99.81	CP030394	25071
AA35	NODE_2	3898	Staphylococcus aureus strain P2D1C1 plasmid unnamed3, complete sequence	100	96.29	CP033985	3785
AA35	NODE_3	3131	Staphylococcus aureus strain V605 plasmid pV605, complete sequence	100	100	CP013960	43115
AA35	NODE_4	2600	Staphylococcus aureus strain UP_1484 plasmid unnamed, complete sequence	100	100	CP047816	2473
AA36	NODE_2	20530	Staphylococcus aureus strain ER02947.3 plasmid unnamed1, complete sequence	100	99.98	CP030413	20403
AA41	NODE_1	20237	Staphylococcus aureus plasmid pWBG757, complete sequence	100	99.93	GQ900397	20730
AA41	NODE_2	7427	Staphylococcus aureus strain ER04436.3 plasmid unnamed1, complete sequence	97	99.94	CP030477	22785
AA42	NODE_1	20726	Staphylococcus epidermidis strain SESURV_p4_1553 plasmid unnamed2	93	99.83	CP043806	28293
AA42	NODE_6	2688	Staphylococcus chromogenes plasmid pLNU4, isolate KNS48	100	99.87	AM184102	2561
AA45	NODE_1	11227	Staphylococcus aureus subsp. aureus strain GR2 plasmid pGR2A, complete sequence	100	99.96	CP010403	28895
AA45	NODE_2	7818	Staphylococcus aureus subsp. aureus strain GR2 plasmid pGR2A, complete sequence	100	99.96	CP010403	28895
AA45	NODE_3	4360	Staphylococcus aureus subsp. aureus strain GR2 plasmid pGR2A, complete sequence	100	99.98	CP010403	28895
AA45	NODE_5	2872	Staphylococcus aureus subsp. aureus strain GR2 plasmid pGR2A, complete sequence	97	99.96	CP010403	28895
AA51	NODE_1	19761	Staphylococcus aureus strain 18813 plasmid p18809-P04, complete sequence	85	99.92	CP002146	28404
AA51	NODE_2	4654	Staphylococcus aureus strain HUV05 plasmid pHUV05-03, complete sequence	74	99.89	CP007679	33093
AA53	NODE_1	35094	Staphylococcus aureus strain UP_1435 plasmid unnamed1, complete sequence	98	99.54	CP047857	34909
AA53	NODE_2	8771	Staphylococcus aureus strain M121 plasmid pM121, complete sequence	100	98.66	CP007671	20409
AA53	NODE_4	4592	Staphylococcus aureus strain ER04164.3 plasmid unnamed1, complete sequence	100	100	CP030541	20414
AA53	NODE_5	3891	Staphylococcus aureus plasmid pOC160-2 DNA, complete sequence, strain: OC160	99	97.84	LC012933	3788
AA53	NODE_7	3739	Staphylococcus aureus strain ST2594 isolate 004 plasmid unnamed1	100	100	CP027496	18911
AA53	NODE_9	3139	Staphylococcus aureus strain BPH2947 genome assembly, plasmid: 3	100	99.93	LR130517	3011
AA53	NODE_10	2600	Staphylococcus aureus strain 19321 plasmid p19321-P01, complete sequence	99	100	CP002148	2473
AA53	NODE_12	1834	Staphylococcus aureus strain ER04164.3 plasmid unnamed1, complete sequence	100	100	CP030541	20414
AA53	NODE_13	1359	Staphylococcus aureus strain ER04164.3 plasmid unnamed1, complete sequence	100	100	CP030541	20414
AA53	NODE_14	1317	Staphylococcus aureus strain UP_678 plasmid unnamed, complete sequence	100	100	CP047840	25502
AA53	NODE_15	1118	Staphylococcus aureus strain M2024 plasmid pl1_M2024, complete sequence	100	100	CP047022	19760
AA57	NODE_1	3912	Staphylococcus aureus strain P2D1C1 plasmid unnamed3, complete sequence	100	96.14	CP033985	3785
AA57	NODE_2	3106	Staphylococcus aureus strain V605 plasmid pV605, complete sequence	100	99.69	CP013960	43115
AA59	NODE_1	20824	Staphylococcus aureus plasmid pWBG750, complete sequence	84	99.85	GQ900392	20653
AA63	NODE_1	3912	Staphylococcus aureus plasmid pOC160-2 DNA, complete sequence, strain: OC160	99	99.32	LC012933	3788
AA63	NODE_2	3106	Staphylococcus aureus strain P1D5C2 plasmid unnamed1, complete sequence	100	100	CP034006	3011
AA63	NODE_3	2545	Staphylococcus aureus strain UP_1433 plasmid unnamed2, complete sequence	100	99.9	CP047819	2477
AA64	NODE_1	3912	Staphylococcus aureus strain P2D1C1 plasmid unnamed3, complete sequence	100	96.32	CP033985	3785
AA64	NODE_2	3106	Staphylococcus aureus strain V605 plasmid pV605, complete sequence	100	99.7	CP013960	43115
AA64	NODE_3	2545	Staphylococcus aureus plasmid SAP078B, complete sequence	100	99.83	GQ900431	2415
AA65	NODE_1	20824	Staphylococcus aureus plasmid pWBG750, complete sequence	85	99.8	GQ900392	20653
AA65	NODE_2	3106	Staphylococcus aureus strain JY43 plasmid pKH12, complete sequence	99	100	EU168704	3011
AA65	NODE_3	2545	Staphylococcus aureus subsp. aureus strain SR241 plasmid pSR241, complete sequence	100	99.13	MN251858	2402
AA68	NODE_1	20824	Staphylococcus aureus plasmid pWBG750, complete sequence	85	99.98	GQ900392	20653
AA69	NODE_1	25162	Staphylococcus aureus plasmid pWBG750, complete sequence	72	99.82	GQ900392	20653
AA69	NODE_3	1918	Staphylococcus aureus strain SR153 plasmid pSR02, complete sequence	100	100	CP048645	28040
AA70	NODE_1	27395	Staphylococcus aureus strain AR_0215 plasmid unnamed1, complete sequence	100	99.93	CP029679	27267
AA78	NODE_1	16029	Staphylococcus aureus plasmid pWBG750, complete sequence	84	99.93	GQ900392	20653
AA78	NODE_2	9650	Staphylococcus aureus strain 18813 plasmid p18809-P04, complete sequence	57	99.92	CP002146	28404

## Sheet: Table S3
Table S3. Annotation of putative plasmid sequences.
Strain	Contig	Type	Predicted Function
AA1	NODE_1	CDS	hypothetical protein
AA1	NODE_1	classifier_predicted_region	Methicillin resistance predicted region
AA1	NODE_1	classifier_predicted_region	Erythromycin resistance predicted region
AA1	NODE_1	CDS	Gamma-glutamyltranspeptidase PgsD/CapD (EC 2.3.2.2), catalyses PGA anchorage to peptidoglycan
AA1	NODE_1	CDS	Uncharacterized membrane protein Bsu0528 (YdeO)
AA1	NODE_1	CDS	Resolvase/integrase
AA1	NODE_1	CDS	FIG01109473: hypothetical protein
AA1	NODE_1	CDS	hypothetical protein
AA1	NODE_1	CDS	Cadmium efflux system accessory protein
AA1	NODE_1	CDS	Cadmium resistance protein
AA1	NODE_1	CDS	hypothetical protein
AA1	NODE_1	CDS	hypothetical protein
AA1	NODE_1	CDS	Replication initiation protein A
AA1	NODE_1	CDS	hypothetical protein
AA1	NODE_1	CDS	replication-associated protein RepA
AA1	NODE_1	CDS	Replication-associated protein
AA1	NODE_1	CDS	hypothetical protein
AA1	NODE_1	CDS	hypothetical protein
AA1	NODE_1	CDS	Transcriptional regulator, Xre family
AA1	NODE_1	CDS	Replication protein Rep
AA1	NODE_1	CDS	hypothetical protein
AA1	NODE_1	CDS	Plasmid recombination, MobE mobilization protein
AA1	NODE_1	CDS	Plasmid recombination, MobE mobilization protein
AA1	NODE_1	CDS	Plasmid recombination, MobE mobilization protein
AA1	NODE_1	CDS	ABC transporter, ATP-binding protein
AA1	NODE_1	CDS	hypothetical protein
AA1	NODE_1	CDS	hypothetical protein
AA1	NODE_1	CDS	hypothetical protein
AA1	NODE_1	CDS	hypothetical protein
AA1	NODE_1	CDS	Resolvase/integrase
AA1	NODE_1	classifier_predicted_region	Methicillin resistance predicted region
AA1	NODE_1	classifier_predicted_region	Penicillin resistance predicted region
AA1	NODE_1	classifier_predicted_region	Penicillin resistance predicted region
AA1	NODE_1	CDS	Class A beta-lactamase (EC 3.5.2.6) => BlaZ family
AA1	NODE_1	classifier_predicted_region	Penicillin resistance predicted region
AA1	NODE_1	CDS	Beta-lactamase regulatory sensor-transducer BlaR1
AA1	NODE_1	CDS	Beta-lactamase repressor BlaI
AA1	NODE_1	classifier_predicted_region	Penicillin resistance predicted region
AA1	NODE_1	CDS	Resolvase/integrase
AA1	NODE_1	CDS	hypothetical protein
AA1	NODE_1	CDS	Tetracycline resistance, MFS efflux pump => Tet(L)
AA1	NODE_1	CDS	Truncated replication protein for pUB110 plasmid
AA1	NODE_1	CDS	Lysine decarboxylase family
AA1	NODE_1	CDS	hypothetical protein
AA1	NODE_1	classifier_predicted_region	Erythromycin resistance predicted region
AA1	NODE_1	CDS	Replication protein
AA1	NODE_1	classifier_predicted_region	Methicillin resistance predicted region
AA1	NODE_1	CDS	hypothetical protein
AA1	NODE_4	CDS	23S rRNA (adenine(2058)-N(6))-dimethyltransferase (EC 2.1.1.184) => Erm(C)
AA1	NODE_4	classifier_predicted_region	Clindamycin resistance predicted region
AA1	NODE_4	classifier_predicted_region	Erythromycin resistance predicted region
AA1	NODE_4	CDS	hypothetical protein
AA1	NODE_4	CDS	Replication and maintenance protein
AA1	NODE_4	classifier_predicted_region	Erythromycin resistance predicted region
AA1	NODE_4	classifier_predicted_region	Trimethoprim_sulfamethoxazole resistance predicted region
AA1	NODE_4	CDS	hypothetical protein
AA13	NODE_1	CDS	Replication and maintenance protein
AA13	NODE_1	classifier_predicted_region	Erythromycin resistance predicted region
AA13	NODE_1	classifier_predicted_region	Trimethoprim_sulfamethoxazole resistance predicted region
AA13	NODE_1	CDS	hypothetical protein
AA13	NODE_1	CDS	23S rRNA (adenine(2058)-N(6))-dimethyltransferase (EC 2.1.1.184) => Erm(C)
AA13	NODE_1	classifier_predicted_region	Clindamycin resistance predicted region
AA13	NODE_1	classifier_predicted_region	Erythromycin resistance predicted region
AA13	NODE_1	CDS	hypothetical protein
AA13	NODE_1	CDS	hypothetical protein
AA17	NODE_1	CDS	ABC transporter, ATP-binding protein
AA17	NODE_1	CDS	Plasmid recombination, MobE mobilization protein
AA17	NODE_1	CDS	Plasmid recombination, MobE mobilization protein
AA17	NODE_1	CDS	Plasmid recombination, MobE mobilization protein
AA17	NODE_1	CDS	hypothetical protein
AA17	NODE_1	CDS	Replication protein Rep
AA17	NODE_1	CDS	Transcriptional regulator, Xre family
AA17	NODE_1	CDS	hypothetical protein
AA17	NODE_1	CDS	hypothetical protein
AA17	NODE_1	CDS	Replication-associated protein
AA17	NODE_1	CDS	replication-associated protein RepA
AA17	NODE_1	CDS	hypothetical protein
AA17	NODE_1	CDS	Replication initiation protein A
AA17	NODE_1	CDS	hypothetical protein
AA17	NODE_1	CDS	hypothetical protein
AA17	NODE_1	CDS	hypothetical protein
AA17	NODE_1	CDS	Cadmium resistance protein
AA17	NODE_1	CDS	Cadmium efflux system accessory protein
AA17	NODE_1	CDS	hypothetical protein
AA17	NODE_1	CDS	Replication initiation ATPase; ATP-binding protein p271
AA17	NODE_1	CDS	Tn552 transposase
AA17	NODE_1	CDS	Tn552 transposase
AA17	NODE_1	CDS	Phage DNA invertase; Resolvase/integrase Bin
AA17	NODE_1	classifier_predicted_region	Penicillin resistance predicted region
AA17	NODE_1	CDS	Beta-lactamase repressor BlaI
AA17	NODE_1	CDS	Beta-lactamase regulatory sensor-transducer BlaR1
AA17	NODE_1	classifier_predicted_region	Penicillin resistance predicted region
AA17	NODE_1	CDS	Class A beta-lactamase (EC 3.5.2.6) => BlaZ family
AA17	NODE_1	classifier_predicted_region	Penicillin resistance predicted region
AA17	NODE_1	classifier_predicted_region	Penicillin resistance predicted region
AA17	NODE_1	classifier_predicted_region	Methicillin resistance predicted region
AA17	NODE_1	CDS	Resolvase/integrase
AA17	NODE_1	CDS	hypothetical protein
AA17	NODE_1	CDS	hypothetical protein
AA17	NODE_1	CDS	hypothetical protein
AA17	NODE_1	CDS	hypothetical protein
AA17	NODE_1	CDS	ABC transporter, ATP-binding protein
AA17	NODE_2	CDS	Tetracycline resistance, MFS efflux pump => Tet(K)
AA17	NODE_2	CDS	Plasmid recombination, MobE mobilization protein
AA17	NODE_2	CDS	Replication initiation protein, topisomerase
AA17	NODE_2	classifier_predicted_region	Tetracycline resistance predicted region
AA17	NODE_2	CDS	Tetracycline resistance, MFS efflux pump => Tet(K)
AA17	NODE_2	classifier_predicted_region	Tetracycline resistance predicted region
AA17	NODE_2	classifier_predicted_region	Tetracycline resistance predicted region
AA17	NODE_2	classifier_predicted_region	Tetracycline resistance predicted region
AA17	NODE_4	CDS	Replication and maintenance protein
AA17	NODE_4	classifier_predicted_region	Erythromycin resistance predicted region
AA17	NODE_4	classifier_predicted_region	Trimethoprim_sulfamethoxazole resistance predicted region
AA17	NODE_4	CDS	hypothetical protein
AA17	NODE_4	CDS	23S rRNA (adenine(2058)-N(6))-dimethyltransferase (EC 2.1.1.184) => Erm(C)
AA17	NODE_4	classifier_predicted_region	Clindamycin resistance predicted region
AA17	NODE_4	classifier_predicted_region	Erythromycin resistance predicted region
AA17	NODE_4	CDS	hypothetical protein
AA2	NODE_1	CDS	Mobile element protein
AA2	NODE_1	classifier_predicted_region	Erythromycin resistance predicted region
AA2	NODE_1	CDS	hypothetical protein
AA2	NODE_1	CDS	Putative membrane protein YeiH
AA2	NODE_1	CDS	LysR-type transcriptional regulator
AA2	NODE_1	CDS	ribokinase, putative
AA2	NODE_1	CDS	Replication-associated protein
AA2	NODE_1	CDS	hypothetical protein
AA2	NODE_1	CDS	Replication initiation protein A
AA2	NODE_1	CDS	hypothetical protein
AA2	NODE_1	CDS	hypothetical protein
AA2	NODE_1	CDS	hypothetical protein
AA2	NODE_1	CDS	hypothetical protein
AA2	NODE_1	CDS	hypothetical protein
AA2	NODE_1	CDS	hypothetical protein
AA2	NODE_1	CDS	hypothetical protein
AA2	NODE_1	CDS	hypothetical protein
AA2	NODE_1	CDS	hypothetical protein
AA2	NODE_1	CDS	Replication protein Rep
AA2	NODE_1	CDS	hypothetical protein
AA2	NODE_1	CDS	hypothetical protein
AA2	NODE_1	classifier_predicted_region	Erythromycin resistance predicted region
AA2	NODE_1	classifier_predicted_region	Erythromycin resistance predicted region
AA2	NODE_1	classifier_predicted_region	Methicillin resistance predicted region
AA2	NODE_1	CDS	hypothetical protein
AA2	NODE_2	CDS	hypothetical protein
AA2	NODE_2	classifier_predicted_region	Erythromycin resistance predicted region
AA2	NODE_2	classifier_predicted_region	Penicillin resistance predicted region
AA2	NODE_2	CDS	Class A beta-lactamase (EC 3.5.2.6) => BlaZ family
AA2	NODE_2	classifier_predicted_region	Penicillin resistance predicted region
AA2	NODE_2	CDS	Beta-lactamase regulatory sensor-transducer BlaR1
AA2	NODE_2	CDS	Beta-lactamase repressor BlaI
AA2	NODE_2	classifier_predicted_region	Penicillin resistance predicted region
AA2	NODE_2	classifier_predicted_region	Gentamicin resistance predicted region
AA2	NODE_2	CDS	Resolvase/integrase Bin
AA2	NODE_2	CDS	Resolvase/integrase
AA2	NODE_2	CDS	hypothetical protein
AA2	NODE_2	CDS	Cadmium efflux system accessory protein
AA2	NODE_2	CDS	Cadmium-transporting ATPase (EC 3.6.3.3)
AA2	NODE_3	CDS	Replication initiation protein, topisomerase
AA2	NODE_3	CDS	hypothetical protein
AA2	NODE_3	CDS	hypothetical protein
AA2	NODE_3	classifier_predicted_region	Tetracycline resistance predicted region
AA2	NODE_3	classifier_predicted_region	Tetracycline resistance predicted region
AA2	NODE_3	classifier_predicted_region	Tetracycline resistance predicted region
AA2	NODE_3	CDS	Tetracycline resistance, MFS efflux pump => Tet(K)
AA2	NODE_3	classifier_predicted_region	Tetracycline resistance predicted region
AA2	NODE_3	classifier_predicted_region	Erythromycin resistance predicted region
AA2	NODE_3	classifier_predicted_region	Methicillin resistance predicted region
AA2	NODE_3	CDS	Replication initiation protein, topisomerase
AA2	NODE_3	CDS	hypothetical protein
AA2	NODE_4	CDS	Transcription termination factor Rho
AA2	NODE_4	CDS	Adhesin of unknown specificity SdrD
AA2	NODE_4	CDS	hypothetical protein
AA2	NODE_4	CDS	Adhesin of unknown specificity SdrE, similar to bone sialoprotein-binding protein Bbp
AA2	NODE_5	CDS	Transcriptional regulator, AraC family
AA2	NODE_5	CDS	Fibronectin-binding protein, putative
AA2	NODE_5	CDS	hypothetical protein
AA2	NODE_5	CDS	FIG01108769: hypothetical protein
AA2	NODE_5	CDS	hypothetical protein
AA2	NODE_5	classifier_predicted_region	Erythromycin resistance predicted region
AA2	NODE_5	CDS	hypothetical protein
AA29	NODE_1	CDS	Plasmid recombination, MobE mobilization protein
AA29	NODE_1	CDS	hypothetical protein
AA29	NODE_1	CDS	Chloramphenicol O-acetyltransferase (EC 2.3.1.28) => CatA7 family
AA29	NODE_1	classifier_predicted_region	Tetracycline resistance predicted region
AA29	NODE_1	CDS	Replication initiation protein, topisomerase
AA29	NODE_1	CDS	hypothetical protein
AA29	NODE_1	CDS	hypothetical protein
AA29	NODE_1	CDS	Plasmid recombination, MobE mobilization protein
AA29	NODE_2	classifier_predicted_region	Erythromycin resistance predicted region
AA29	NODE_2	CDS	hypothetical protein
AA29	NODE_2	CDS	hypothetical protein
AA29	NODE_2	classifier_predicted_region	Clindamycin resistance predicted region
AA29	NODE_2	classifier_predicted_region	Erythromycin resistance predicted region
AA29	NODE_2	CDS	23S rRNA (adenine(2058)-N(6))-dimethyltransferase (EC 2.1.1.184) => Erm(C)
AA29	NODE_2	CDS	hypothetical protein
AA29	NODE_2	classifier_predicted_region	Trimethoprim_sulfamethoxazole resistance predicted region
AA29	NODE_2	classifier_predicted_region	Erythromycin resistance predicted region
AA29	NODE_2	CDS	Replication and maintenance protein
AA3	NODE_1	CDS	Mobile element protein
AA3	NODE_1	classifier_predicted_region	Erythromycin resistance predicted region
AA3	NODE_1	CDS	hypothetical protein
AA3	NODE_1	CDS	Putative membrane protein YeiH
AA3	NODE_1	CDS	LysR-type transcriptional regulator
AA3	NODE_1	CDS	ribokinase, putative
AA3	NODE_1	CDS	Replication-associated protein
AA3	NODE_1	CDS	hypothetical protein
AA3	NODE_1	CDS	Replication initiation protein A
AA3	NODE_1	CDS	hypothetical protein
AA3	NODE_1	CDS	hypothetical protein
AA3	NODE_1	CDS	hypothetical protein
AA3	NODE_1	CDS	hypothetical protein
AA3	NODE_1	CDS	hypothetical protein
AA3	NODE_1	CDS	hypothetical protein
AA3	NODE_1	CDS	hypothetical protein
AA3	NODE_1	CDS	hypothetical protein
AA3	NODE_1	CDS	hypothetical protein
AA3	NODE_1	CDS	Replication protein Rep
AA3	NODE_1	CDS	hypothetical protein
AA3	NODE_1	CDS	hypothetical protein
AA3	NODE_1	classifier_predicted_region	Erythromycin resistance predicted region
AA3	NODE_1	classifier_predicted_region	Erythromycin resistance predicted region
AA3	NODE_1	classifier_predicted_region	Methicillin resistance predicted region
AA3	NODE_1	CDS	hypothetical protein
AA3	NODE_2	CDS	hypothetical protein
AA3	NODE_2	classifier_predicted_region	Erythromycin resistance predicted region
AA3	NODE_2	classifier_predicted_region	Penicillin resistance predicted region
AA3	NODE_2	CDS	Class A beta-lactamase (EC 3.5.2.6) => BlaZ family
AA3	NODE_2	classifier_predicted_region	Penicillin resistance predicted region
AA3	NODE_2	CDS	Beta-lactamase regulatory sensor-transducer BlaR1
AA3	NODE_2	CDS	Beta-lactamase repressor BlaI
AA3	NODE_2	classifier_predicted_region	Penicillin resistance predicted region
AA3	NODE_2	classifier_predicted_region	Gentamicin resistance predicted region
AA3	NODE_2	CDS	Resolvase/integrase Bin
AA3	NODE_2	CDS	Resolvase/integrase
AA3	NODE_2	CDS	hypothetical protein
AA3	NODE_2	CDS	Cadmium efflux system accessory protein
AA3	NODE_2	CDS	Cadmium-transporting ATPase (EC 3.6.3.3)
AA3	NODE_3	CDS	hypothetical protein
AA3	NODE_3	CDS	Replication initiation protein, topisomerase
AA3	NODE_3	classifier_predicted_region	Methicillin resistance predicted region
AA3	NODE_3	classifier_predicted_region	Erythromycin resistance predicted region
AA3	NODE_3	classifier_predicted_region	Tetracycline resistance predicted region
AA3	NODE_3	CDS	Tetracycline resistance, MFS efflux pump => Tet(K)
AA3	NODE_3	classifier_predicted_region	Tetracycline resistance predicted region
AA3	NODE_3	classifier_predicted_region	Tetracycline resistance predicted region
AA3	NODE_3	classifier_predicted_region	Tetracycline resistance predicted region
AA3	NODE_3	CDS	hypothetical protein
AA3	NODE_3	CDS	hypothetical protein
AA3	NODE_3	CDS	Replication initiation protein, topisomerase
AA3	NODE_4	CDS	Adhesin of unknown specificity SdrE, similar to bone sialoprotein-binding protein Bbp
AA3	NODE_4	CDS	hypothetical protein
AA3	NODE_4	CDS	Adhesin of unknown specificity SdrD
AA3	NODE_4	CDS	Transcription termination factor Rho
AA3	NODE_5	CDS	hypothetical protein
AA3	NODE_5	classifier_predicted_region	Erythromycin resistance predicted region
AA3	NODE_5	CDS	hypothetical protein
AA3	NODE_5	CDS	FIG01108769: hypothetical protein
AA3	NODE_5	CDS	hypothetical protein
AA3	NODE_5	CDS	Fibronectin-binding protein, putative
AA3	NODE_5	CDS	Transcriptional regulator, AraC family
AA30	NODE_2	CDS	hypothetical protein
AA30	NODE_2	CDS	hypothetical protein
AA30	NODE_2	CDS	ABC transporter, ATP-binding protein
AA30	NODE_2	CDS	Plasmid recombination, MobE mobilization protein
AA30	NODE_2	CDS	Plasmid recombination, MobE mobilization protein
AA30	NODE_2	CDS	truncated Pre protein
AA30	NODE_2	CDS	hypothetical protein
AA30	NODE_2	CDS	Replication protein Rep
AA30	NODE_2	CDS	Transcriptional regulator, Xre family
AA30	NODE_2	CDS	hypothetical protein
AA30	NODE_2	CDS	hypothetical protein
AA30	NODE_2	CDS	Replication-associated protein
AA30	NODE_2	CDS	replication-associated protein RepA
AA30	NODE_2	CDS	hypothetical protein
AA30	NODE_2	CDS	Replication initiation protein A
AA30	NODE_2	CDS	hypothetical protein
AA30	NODE_2	CDS	hypothetical protein
AA30	NODE_2	CDS	hypothetical protein
AA30	NODE_2	CDS	Cadmium resistance protein
AA30	NODE_2	CDS	Cadmium efflux system accessory protein
AA30	NODE_2	CDS	Transcriptional regulator, LysR family
AA30	NODE_2	CDS	Putative membrane protein YeiH
AA30	NODE_2	CDS	Resolvase/integrase Bin
AA30	NODE_2	classifier_predicted_region	Penicillin resistance predicted region
AA30	NODE_2	CDS	Beta-lactamase repressor BlaI
AA30	NODE_2	CDS	Beta-lactamase regulatory sensor-transducer BlaR1
AA30	NODE_2	classifier_predicted_region	Penicillin resistance predicted region
AA30	NODE_2	CDS	Class A beta-lactamase (EC 3.5.2.6) => BlaZ family
AA30	NODE_2	classifier_predicted_region	Penicillin resistance predicted region
AA30	NODE_2	classifier_predicted_region	Penicillin resistance predicted region
AA30	NODE_2	classifier_predicted_region	Methicillin resistance predicted region
AA30	NODE_2	CDS	Resolvase/integrase
AA30	NODE_2	CDS	hypothetical protein
AA30	NODE_2	CDS	hypothetical protein
AA30	NODE_2	CDS	hypothetical protein
AA32	NODE_1	CDS	hypothetical protein
AA32	NODE_1	CDS	Integrase/recombinase, core domain family
AA32	NODE_1	CDS	Mobile element protein
AA32	NODE_1	CDS	hypothetical protein
AA32	NODE_1	CDS	Acryloyl-CoA reductase AcuI/YhdH (EC 1.3.1.84)
AA32	NODE_1	CDS	Transcriptional regulator, MarR family
AA32	NODE_1	CDS	Resolvase/integrase Bin
AA32	NODE_1	CDS	Lead, cadmium, zinc and mercury transporting ATPase (EC 3.6.3.3) (EC 3.6.3.5); Copper-translocating P-type ATPase (EC 3.6.3.4)
AA32	NODE_1	CDS	Multicopper oxidase
AA32	NODE_1	classifier_predicted_region	Trimethoprim_sulfamethoxazole resistance predicted region
AA32	NODE_1	classifier_predicted_region	Gentamicin resistance predicted region
AA32	NODE_1	classifier_predicted_region	Erythromycin resistance predicted region
AA32	NODE_1	CDS	Transposase, IS4 family
AA32	NODE_1	CDS	Cadmium-transporting ATPase (EC 3.6.3.3)
AA32	NODE_1	CDS	Cadmium efflux system accessory protein
AA32	NODE_1	CDS	Mobile element protein
AA32	NODE_1	CDS	Mobile element protein
AA32	NODE_1	classifier_predicted_region	Penicillin resistance predicted region
AA32	NODE_1	CDS	FIG01109567: hypothetical protein
AA32	NODE_1	CDS	Replication initiation ATPase; ATP-binding protein p271
AA32	NODE_1	CDS	Arsenical resistance operon repressor
AA32	NODE_1	CDS	Arsenite/antimonite:H+ antiporter ArsB
AA32	NODE_1	CDS	Arsenate reductase (EC 1.20.4.4) thioredoxin-coupled, LMWP family
AA32	NODE_1	CDS	hypothetical protein
AA32	NODE_1	CDS	hypothetical protein
AA32	NODE_1	CDS	hypothetical protein
AA32	NODE_1	CDS	ABC transporter, ATP-binding protein
AA32	NODE_1	CDS	Mobile element protein
AA32	NODE_1	CDS	transposase
AA32	NODE_1	CDS	Plasmid recombination, MobE mobilization protein
AA32	NODE_1	CDS	Plasmid recombination, MobE mobilization protein
AA32	NODE_1	CDS	truncated Pre protein
AA32	NODE_1	CDS	hypothetical protein
AA32	NODE_1	CDS	Replication protein Rep
AA32	NODE_1	CDS	Transcriptional regulator, Xre family
AA32	NODE_1	CDS	hypothetical protein
AA32	NODE_1	CDS	hypothetical protein
AA32	NODE_1	CDS	Replication-associated protein
AA32	NODE_1	CDS	Replication initiation protein A
AA32	NODE_1	CDS	Replication protein
AA32	NODE_1	CDS	hypothetical protein
AA32	NODE_1	CDS	hypothetical protein
AA32	NODE_1	CDS	FIG01109567: hypothetical protein
AA32	NODE_1	CDS	hypothetical protein
AA32	NODE_1	CDS	hypothetical protein
AA32	NODE_1	CDS	hypothetical protein
AA32	NODE_1	CDS	hypothetical protein
AA32	NODE_1	CDS	Integrase/recombinase, core domain family
AA32	NODE_1	CDS	hypothetical protein
AA32	NODE_1	CDS	hypothetical protein
AA32	NODE_1	CDS	hypothetical protein
AA35	NODE_1	CDS	FIG01109760: hypothetical protein
AA35	NODE_1	CDS	hypothetical protein
AA35	NODE_1	CDS	hypothetical protein
AA35	NODE_1	CDS	hypothetical protein
AA35	NODE_1	CDS	Mobile element protein
AA35	NODE_1	classifier_predicted_region	Penicillin resistance predicted region
AA35	NODE_1	CDS	Mobile element protein
AA35	NODE_1	CDS	Cadmium efflux system accessory protein
AA35	NODE_1	CDS	Cadmium resistance protein
AA35	NODE_1	CDS	hypothetical protein
AA35	NODE_1	CDS	FIG01109567: hypothetical protein
AA35	NODE_1	CDS	hypothetical protein
AA35	NODE_1	CDS	hypothetical protein
AA35	NODE_1	CDS	Replication protein
AA35	NODE_1	CDS	Replication initiation protein A
AA35	NODE_1	CDS	Replication-associated protein
AA35	NODE_1	CDS	hypothetical protein
AA35	NODE_1	CDS	Transcriptional regulator, Xre family
AA35	NODE_1	CDS	ABC transporter, ATP-binding protein
AA35	NODE_1	CDS	hypothetical protein
AA35	NODE_1	CDS	hypothetical protein
AA35	NODE_1	CDS	hypothetical protein
AA35	NODE_1	CDS	hypothetical protein
AA35	NODE_1	CDS	Resolvase/integrase
AA35	NODE_1	CDS	Resolvase/integrase Bin
AA35	NODE_1	classifier_predicted_region	Penicillin resistance predicted region
AA35	NODE_1	CDS	Beta-lactamase repressor BlaI
AA35	NODE_1	CDS	Beta-lactamase regulatory sensor-transducer BlaR1
AA35	NODE_1	classifier_predicted_region	Penicillin resistance predicted region
AA35	NODE_1	CDS	Class A beta-lactamase (EC 3.5.2.6) => BlaZ family
AA35	NODE_1	classifier_predicted_region	Penicillin resistance predicted region
AA35	NODE_1	classifier_predicted_region	Penicillin resistance predicted region
AA35	NODE_1	CDS	hypothetical protein
AA35	NODE_1	CDS	hypothetical protein
AA35	NODE_1	CDS	FIG01109056: hypothetical protein
AA35	NODE_1	CDS	FIG01109760: hypothetical protein
AA35	NODE_1	CDS	Mobile element protein
AA35	NODE_2	CDS	Plasmid recombination, MobE mobilization protein
AA35	NODE_2	CDS	hypothetical protein
AA35	NODE_2	CDS	hypothetical protein
AA35	NODE_2	CDS	Replication initiation protein, topisomerase
AA35	NODE_2	classifier_predicted_region	Tetracycline resistance predicted region
AA35	NODE_2	CDS	Chloramphenicol O-acetyltransferase (EC 2.3.1.28) => CatA7 family
AA35	NODE_3	CDS	FIG01108719: hypothetical protein
AA35	NODE_3	CDS	hypothetical protein
AA35	NODE_3	classifier_predicted_region	Trimethoprim_sulfamethoxazole resistance predicted region
AA35	NODE_3	CDS	hypothetical protein
AA35	NODE_3	CDS	Replication protein
AA35	NODE_4	classifier_predicted_region	Clindamycin resistance predicted region
AA35	NODE_4	classifier_predicted_region	Erythromycin resistance predicted region
AA35	NODE_4	CDS	23S rRNA (adenine(2058)-N(6))-dimethyltransferase (EC 2.1.1.184) => Erm(C)
AA35	NODE_4	CDS	hypothetical protein
AA35	NODE_4	classifier_predicted_region	Trimethoprim_sulfamethoxazole resistance predicted region
AA35	NODE_4	classifier_predicted_region	Erythromycin resistance predicted region
AA35	NODE_4	CDS	Replication and maintenance protein
AA35	NODE_4	CDS	hypothetical protein
AA35	NODE_4	CDS	23S rRNA (adenine(2058)-N(6))-dimethyltransferase (EC 2.1.1.184) => Erm(C)
AA36	NODE_2	classifier_predicted_region	Penicillin resistance predicted region
AA36	NODE_2	CDS	Class A beta-lactamase (EC 3.5.2.6) => BlaZ family
AA36	NODE_2	classifier_predicted_region	Penicillin resistance predicted region
AA36	NODE_2	CDS	Beta-lactamase regulatory sensor-transducer BlaR1
AA36	NODE_2	CDS	Beta-lactamase repressor BlaI
AA36	NODE_2	classifier_predicted_region	Penicillin resistance predicted region
AA36	NODE_2	CDS	Resolvase/integrase Bin
AA36	NODE_2	CDS	Resolvase/integrase
AA36	NODE_2	CDS	hypothetical protein
AA36	NODE_2	CDS	hypothetical protein
AA36	NODE_2	CDS	hypothetical protein
AA36	NODE_2	CDS	hypothetical protein
AA36	NODE_2	CDS	ABC transporter, ATP-binding protein
AA36	NODE_2	CDS	Transcriptional regulator, Xre family
AA36	NODE_2	CDS	hypothetical protein
AA36	NODE_2	CDS	Replication-associated protein
AA36	NODE_2	CDS	Replication initiation protein A
AA36	NODE_2	CDS	Replication protein
AA36	NODE_2	CDS	hypothetical protein
AA36	NODE_2	CDS	hypothetical protein
AA36	NODE_2	CDS	FIG01109567: hypothetical protein
AA36	NODE_2	CDS	hypothetical protein
AA36	NODE_2	CDS	Cadmium resistance protein
AA36	NODE_2	CDS	Cadmium efflux system accessory protein
AA36	NODE_2	CDS	hypothetical protein
AA36	NODE_2	CDS	Mobile element protein
AA36	NODE_2	classifier_predicted_region	Penicillin resistance predicted region
AA36	NODE_2	CDS	Mobile element protein
AA36	NODE_2	CDS	hypothetical protein
AA36	NODE_2	CDS	hypothetical protein
AA36	NODE_2	CDS	hypothetical protein
AA36	NODE_2	CDS	FIG01109760: hypothetical protein
AA36	NODE_2	CDS	FIG01109056: hypothetical protein
AA36	NODE_2	CDS	hypothetical protein
AA36	NODE_2	CDS	hypothetical protein
AA36	NODE_2	classifier_predicted_region	Penicillin resistance predicted region
AA36	NODE_2	classifier_predicted_region	Penicillin resistance predicted region
AA36	NODE_2	CDS	Class A beta-lactamase (EC 3.5.2.6) => BlaZ family
AA4	NODE_1	CDS	hypothetical protein
AA4	NODE_1	classifier_predicted_region	Methicillin resistance predicted region
AA4	NODE_1	classifier_predicted_region	Erythromycin resistance predicted region
AA4	NODE_1	classifier_predicted_region	Erythromycin resistance predicted region
AA4	NODE_1	CDS	hypothetical protein
AA4	NODE_1	CDS	hypothetical protein
AA4	NODE_1	CDS	Replication protein Rep
AA4	NODE_1	CDS	hypothetical protein
AA4	NODE_1	CDS	hypothetical protein
AA4	NODE_1	CDS	hypothetical protein
AA4	NODE_1	CDS	hypothetical protein
AA4	NODE_1	CDS	hypothetical protein
AA4	NODE_1	CDS	hypothetical protein
AA4	NODE_1	CDS	hypothetical protein
AA4	NODE_1	CDS	hypothetical protein
AA4	NODE_1	CDS	hypothetical protein
AA4	NODE_1	CDS	Replication initiation protein A
AA4	NODE_1	CDS	hypothetical protein
AA4	NODE_1	CDS	Replication-associated protein
AA4	NODE_1	CDS	ribokinase, putative
AA4	NODE_1	CDS	LysR-type transcriptional regulator
AA4	NODE_1	CDS	Putative membrane protein YeiH
AA4	NODE_1	CDS	hypothetical protein
AA4	NODE_1	classifier_predicted_region	Erythromycin resistance predicted region
AA4	NODE_1	CDS	Mobile element protein
AA4	NODE_2	CDS	Cadmium-transporting ATPase (EC 3.6.3.3)
AA4	NODE_2	CDS	Cadmium efflux system accessory protein
AA4	NODE_2	CDS	hypothetical protein
AA4	NODE_2	CDS	Resolvase/integrase
AA4	NODE_2	CDS	Resolvase/integrase Bin
AA4	NODE_2	classifier_predicted_region	Gentamicin resistance predicted region
AA4	NODE_2	classifier_predicted_region	Penicillin resistance predicted region
AA4	NODE_2	CDS	Beta-lactamase repressor BlaI
AA4	NODE_2	CDS	Beta-lactamase regulatory sensor-transducer BlaR1
AA4	NODE_2	classifier_predicted_region	Penicillin resistance predicted region
AA4	NODE_2	CDS	Class A beta-lactamase (EC 3.5.2.6) => BlaZ family
AA4	NODE_2	classifier_predicted_region	Penicillin resistance predicted region
AA4	NODE_2	classifier_predicted_region	Erythromycin resistance predicted region
AA4	NODE_2	CDS	hypothetical protein
AA4	NODE_3	CDS	Replication initiation protein, topisomerase
AA4	NODE_3	CDS	hypothetical protein
AA4	NODE_3	CDS	hypothetical protein
AA4	NODE_3	classifier_predicted_region	Tetracycline resistance predicted region
AA4	NODE_3	classifier_predicted_region	Tetracycline resistance predicted region
AA4	NODE_3	classifier_predicted_region	Tetracycline resistance predicted region
AA4	NODE_3	CDS	Tetracycline resistance, MFS efflux pump => Tet(K)
AA4	NODE_3	classifier_predicted_region	Tetracycline resistance predicted region
AA4	NODE_3	classifier_predicted_region	Erythromycin resistance predicted region
AA4	NODE_3	classifier_predicted_region	Methicillin resistance predicted region
AA4	NODE_3	CDS	Replication initiation protein, topisomerase
AA4	NODE_3	CDS	hypothetical protein
AA4	NODE_4	CDS	Replication protein
AA4	NODE_4	CDS	hypothetical protein
AA4	NODE_4	CDS	hypothetical protein
AA4	NODE_4	classifier_predicted_region	Trimethoprim_sulfamethoxazole resistance predicted region
AA4	NODE_4	CDS	hypothetical protein
AA4	NODE_4	CDS	FIG01108719: hypothetical protein
AA4	NODE_4	CDS	Replication protein
AA4	NODE_5	CDS	hypothetical protein
AA4	NODE_5	classifier_predicted_region	Erythromycin resistance predicted region
AA4	NODE_5	CDS	hypothetical protein
AA4	NODE_5	CDS	FIG01108769: hypothetical protein
AA4	NODE_5	CDS	hypothetical protein
AA4	NODE_5	CDS	Fibronectin-binding protein, putative
AA4	NODE_5	CDS	Transcriptional regulator, AraC family
AA41	NODE_1	CDS	FIG01109473: hypothetical protein
AA41	NODE_1	CDS	hypothetical protein
AA41	NODE_1	CDS	Cadmium efflux system accessory protein
AA41	NODE_1	CDS	Cadmium resistance protein
AA41	NODE_1	CDS	hypothetical protein
AA41	NODE_1	CDS	hypothetical protein
AA41	NODE_1	CDS	hypothetical protein
AA41	NODE_1	CDS	Replication initiation protein A
AA41	NODE_1	CDS	hypothetical protein
AA41	NODE_1	CDS	replication-associated protein RepA
AA41	NODE_1	CDS	Replication-associated protein
AA41	NODE_1	CDS	hypothetical protein
AA41	NODE_1	CDS	hypothetical protein
AA41	NODE_1	CDS	Transcriptional regulator, Xre family
AA41	NODE_1	CDS	Replication protein Rep
AA41	NODE_1	CDS	hypothetical protein
AA41	NODE_1	CDS	Plasmid recombination, MobE mobilization protein
AA41	NODE_1	CDS	Plasmid recombination, MobE mobilization protein
AA41	NODE_1	CDS	Plasmid recombination, MobE mobilization protein
AA41	NODE_1	CDS	ABC transporter, ATP-binding protein
AA41	NODE_1	CDS	hypothetical protein
AA41	NODE_1	CDS	hypothetical protein
AA41	NODE_1	CDS	hypothetical protein
AA41	NODE_1	CDS	hypothetical protein
AA41	NODE_1	CDS	Resolvase/integrase
AA41	NODE_1	classifier_predicted_region	Methicillin resistance predicted region
AA41	NODE_1	classifier_predicted_region	Penicillin resistance predicted region
AA41	NODE_1	classifier_predicted_region	Penicillin resistance predicted region
AA41	NODE_1	CDS	Class A beta-lactamase (EC 3.5.2.6) => BlaZ family
AA41	NODE_1	classifier_predicted_region	Penicillin resistance predicted region
AA41	NODE_1	CDS	Beta-lactamase regulatory sensor-transducer BlaR1
AA41	NODE_1	CDS	Beta-lactamase repressor BlaI
AA41	NODE_1	classifier_predicted_region	Penicillin resistance predicted region
AA41	NODE_1	CDS	Phage DNA invertase; Resolvase/integrase Bin
AA41	NODE_1	CDS	Tn552 transposase
AA41	NODE_1	CDS	Replication initiation ATPase; ATP-binding protein p271
AA41	NODE_2	classifier_predicted_region	Erythromycin resistance predicted region
AA41	NODE_2	CDS	ATP-binding protein p271
AA41	NODE_2	classifier_predicted_region	Methicillin resistance predicted region
AA41	NODE_2	CDS	Mobile element protein
AA41	NODE_2	classifier_predicted_region	Penicillin resistance predicted region
AA41	NODE_2	CDS	Aminoglycoside 3'-phosphotransferase (EC 2.7.1.95) => APH(3')-III/APH(3')-IV/APH(3')-VI/APH(3')-VII
AA41	NODE_2	CDS	Streptothricin acetyltransferase => sat-4
AA41	NODE_2	CDS	Aminoglycoside 6-nucleotidyltransferase (EC 2.7.7.-) => ANT(6)-I
AA41	NODE_2	CDS	hypothetical protein
AA41	NODE_2	CDS	Mobile element protein
AA41	NODE_2	classifier_predicted_region	Erythromycin resistance predicted region
AA41	NODE_2	CDS	ABC-F type ribosomal protection protein => Msr(A)
AA41	NODE_2	classifier_predicted_region	Erythromycin resistance predicted region
AA41	NODE_2	CDS	Macrolide 2'-phosphotransferase => Mph(C) family
AA42	NODE_1	CDS	Mobile element protein
AA42	NODE_1	CDS	Replication protein Rep
AA42	NODE_1	CDS	hypothetical protein
AA42	NODE_1	CDS	Cobalt/zinc/cadmium resistance protein CzcD
AA42	NODE_1	CDS	hypothetical protein
AA42	NODE_1	CDS	FIG01225803: hypothetical protein
AA42	NODE_1	CDS	Lead, cadmium, zinc and mercury transporting ATPase (EC 3.6.3.3) (EC 3.6.3.5); Copper-translocating P-type ATPase (EC 3.6.3.4)
AA42	NODE_1	CDS	Copper(I) chaperone CopZ
AA42	NODE_1	CDS	Putative secreted protein
AA42	NODE_1	CDS	Aminoglycoside N6'-acetyltransferase (EC 2.3.1.82)
AA42	NODE_1	CDS	hypothetical protein
AA42	NODE_1	CDS	hypothetical protein
AA42	NODE_1	classifier_predicted_region	Trimethoprim_sulfamethoxazole resistance predicted region
AA42	NODE_1	CDS	hypothetical protein
AA42	NODE_1	CDS	hypothetical protein
AA42	NODE_1	CDS	hypothetical protein
AA42	NODE_1	CDS	Replication initiation protein A
AA42	NODE_1	CDS	Replication-associated protein
AA42	NODE_1	CDS	hypothetical protein
AA42	NODE_1	CDS	Antiseptic resistance protein QacA
AA42	NODE_1	CDS	HTH-type transcriptional regulator QacR
AA42	NODE_1	CDS	Resolvase/integrase
AA42	NODE_1	CDS	Macrolide 2'-phosphotransferase => Mph(C) family
AA42	NODE_1	classifier_predicted_region	Erythromycin resistance predicted region
AA42	NODE_1	CDS	ABC-F type ribosomal protection protein => Msr(A)
AA42	NODE_1	classifier_predicted_region	Erythromycin resistance predicted region
AA42	NODE_1	CDS	Mobile element protein
AA42	NODE_6	CDS	Lincosamide nucleotidyltransferase => Lnu(A)
AA42	NODE_6	CDS	Replication protein
AA42	NODE_6	CDS	hypothetical protein
AA42	NODE_6	CDS	Lincosamide nucleotidyltransferase => Lnu(A)
AA45	NODE_1	CDS	Mobile element protein
AA45	NODE_1	classifier_predicted_region	Erythromycin resistance predicted region
AA45	NODE_1	CDS	hypothetical protein
AA45	NODE_1	CDS	Putative membrane protein YeiH
AA45	NODE_1	CDS	LysR-type transcriptional regulator
AA45	NODE_1	CDS	ribokinase, putative
AA45	NODE_1	CDS	Replication-associated protein
AA45	NODE_1	CDS	hypothetical protein
AA45	NODE_1	CDS	Replication initiation protein A
AA45	NODE_1	CDS	hypothetical protein
AA45	NODE_1	CDS	hypothetical protein
AA45	NODE_1	CDS	hypothetical protein
AA45	NODE_1	CDS	hypothetical protein
AA45	NODE_1	CDS	hypothetical protein
AA45	NODE_1	CDS	hypothetical protein
AA45	NODE_1	CDS	hypothetical protein
AA45	NODE_1	CDS	hypothetical protein
AA45	NODE_1	CDS	hypothetical protein
AA45	NODE_1	CDS	Replication protein Rep
AA45	NODE_1	CDS	hypothetical protein
AA45	NODE_1	CDS	hypothetical protein
AA45	NODE_1	classifier_predicted_region	Erythromycin resistance predicted region
AA45	NODE_1	classifier_predicted_region	Erythromycin resistance predicted region
AA45	NODE_1	classifier_predicted_region	Methicillin resistance predicted region
AA45	NODE_1	CDS	hypothetical protein
AA45	NODE_2	CDS	Cadmium-transporting ATPase (EC 3.6.3.3)
AA45	NODE_2	CDS	Cadmium efflux system accessory protein
AA45	NODE_2	CDS	hypothetical protein
AA45	NODE_2	CDS	Resolvase/integrase
AA45	NODE_2	CDS	Resolvase/integrase Bin
AA45	NODE_2	classifier_predicted_region	Gentamicin resistance predicted region
AA45	NODE_2	classifier_predicted_region	Penicillin resistance predicted region
AA45	NODE_2	CDS	Beta-lactamase repressor BlaI
AA45	NODE_2	CDS	Beta-lactamase regulatory sensor-transducer BlaR1
AA45	NODE_2	classifier_predicted_region	Penicillin resistance predicted region
AA45	NODE_2	CDS	Class A beta-lactamase (EC 3.5.2.6) => BlaZ family
AA45	NODE_2	classifier_predicted_region	Penicillin resistance predicted region
AA45	NODE_2	classifier_predicted_region	Erythromycin resistance predicted region
AA45	NODE_2	CDS	hypothetical protein
AA45	NODE_3	CDS	hypothetical protein
AA45	NODE_3	CDS	Replication initiation protein, topisomerase
AA45	NODE_3	classifier_predicted_region	Methicillin resistance predicted region
AA45	NODE_3	classifier_predicted_region	Erythromycin resistance predicted region
AA45	NODE_3	classifier_predicted_region	Tetracycline resistance predicted region
AA45	NODE_3	CDS	Tetracycline resistance, MFS efflux pump => Tet(K)
AA45	NODE_3	classifier_predicted_region	Tetracycline resistance predicted region
AA45	NODE_3	classifier_predicted_region	Tetracycline resistance predicted region
AA45	NODE_3	classifier_predicted_region	Tetracycline resistance predicted region
AA45	NODE_3	CDS	hypothetical protein
AA45	NODE_3	CDS	hypothetical protein
AA45	NODE_3	CDS	Replication initiation protein, topisomerase
AA45	NODE_5	CDS	hypothetical protein
AA45	NODE_5	classifier_predicted_region	Erythromycin resistance predicted region
AA45	NODE_5	CDS	hypothetical protein
AA45	NODE_5	CDS	FIG01108769: hypothetical protein
AA45	NODE_5	CDS	hypothetical protein
AA45	NODE_5	CDS	Fibronectin-binding protein, putative
AA45	NODE_5	CDS	Transcriptional regulator, AraC family
AA5	NODE_1	CDS	Integrase/recombinase, core domain family
AA5	NODE_1	CDS	Mobile element protein
AA5	NODE_1	CDS	hypothetical protein
AA5	NODE_1	CDS	Acryloyl-CoA reductase AcuI/YhdH (EC 1.3.1.84)
AA5	NODE_1	CDS	Transcriptional regulator, MarR family
AA5	NODE_1	CDS	Resolvase/integrase Bin
AA5	NODE_1	CDS	Lead, cadmium, zinc and mercury transporting ATPase (EC 3.6.3.3) (EC 3.6.3.5); Copper-translocating P-type ATPase (EC 3.6.3.4)
AA5	NODE_1	CDS	Multicopper oxidase
AA5	NODE_1	classifier_predicted_region	Trimethoprim_sulfamethoxazole resistance predicted region
AA5	NODE_1	classifier_predicted_region	Gentamicin resistance predicted region
AA5	NODE_1	classifier_predicted_region	Erythromycin resistance predicted region
AA5	NODE_1	CDS	Transposase, IS4 family
AA5	NODE_1	CDS	Cadmium-transporting ATPase (EC 3.6.3.3)
AA5	NODE_1	CDS	Cadmium efflux system accessory protein
AA5	NODE_1	CDS	Mobile element protein
AA5	NODE_1	CDS	Mobile element protein
AA5	NODE_1	classifier_predicted_region	Penicillin resistance predicted region
AA5	NODE_1	CDS	FIG01109567: hypothetical protein
AA5	NODE_1	CDS	Replication initiation ATPase; ATP-binding protein p271
AA5	NODE_1	CDS	Arsenical resistance operon repressor
AA5	NODE_1	CDS	Arsenite/antimonite:H+ antiporter ArsB
AA5	NODE_1	CDS	Arsenate reductase (EC 1.20.4.4) thioredoxin-coupled, LMWP family
AA5	NODE_1	CDS	hypothetical protein
AA5	NODE_1	CDS	hypothetical protein
AA5	NODE_1	CDS	hypothetical protein
AA5	NODE_1	CDS	ABC transporter, ATP-binding protein
AA5	NODE_1	CDS	Mobile element protein
AA5	NODE_1	CDS	transposase
AA5	NODE_1	CDS	Plasmid recombination, MobE mobilization protein
AA5	NODE_1	CDS	Plasmid recombination, MobE mobilization protein
AA5	NODE_1	CDS	truncated Pre protein
AA5	NODE_1	CDS	hypothetical protein
AA5	NODE_1	CDS	Replication protein Rep
AA5	NODE_1	CDS	Transcriptional regulator, Xre family
AA5	NODE_1	CDS	hypothetical protein
AA5	NODE_1	CDS	hypothetical protein
AA5	NODE_1	CDS	Replication-associated protein
AA5	NODE_1	CDS	Replication initiation protein A
AA5	NODE_1	CDS	Replication protein
AA5	NODE_1	CDS	hypothetical protein
AA5	NODE_1	CDS	hypothetical protein
AA5	NODE_1	CDS	FIG01109567: hypothetical protein
AA5	NODE_1	CDS	hypothetical protein
AA5	NODE_1	CDS	hypothetical protein
AA5	NODE_1	CDS	hypothetical protein
AA5	NODE_1	CDS	hypothetical protein
AA5	NODE_1	CDS	Integrase/recombinase, core domain family
AA51	NODE_1	CDS	Cadmium resistance protein
AA51	NODE_1	CDS	hypothetical protein
AA51	NODE_1	CDS	hypothetical protein
AA51	NODE_1	CDS	hypothetical protein
AA51	NODE_1	CDS	Replication initiation protein A
AA51	NODE_1	CDS	hypothetical protein
AA51	NODE_1	CDS	replication-associated protein RepA
AA51	NODE_1	CDS	Replication-associated protein
AA51	NODE_1	CDS	hypothetical protein
AA51	NODE_1	CDS	hypothetical protein
AA51	NODE_1	CDS	Transcriptional regulator, Xre family
AA51	NODE_1	CDS	Replication protein Rep
AA51	NODE_1	CDS	hypothetical protein
AA51	NODE_1	CDS	hypothetical protein
AA51	NODE_1	CDS	truncated Pre protein
AA51	NODE_1	CDS	Plasmid recombination, MobE mobilization protein
AA51	NODE_1	CDS	Plasmid recombination, MobE mobilization protein
AA51	NODE_1	CDS	ABC transporter, ATP-binding protein
AA51	NODE_1	CDS	hypothetical protein
AA51	NODE_1	CDS	hypothetical protein
AA51	NODE_1	CDS	hypothetical protein
AA51	NODE_1	CDS	hypothetical protein
AA51	NODE_1	CDS	Resolvase/integrase
AA51	NODE_1	classifier_predicted_region	Methicillin resistance predicted region
AA51	NODE_1	classifier_predicted_region	Penicillin resistance predicted region
AA51	NODE_1	classifier_predicted_region	Penicillin resistance predicted region
AA51	NODE_1	CDS	Class A beta-lactamase (EC 3.5.2.6) => BlaZ family
AA51	NODE_1	classifier_predicted_region	Penicillin resistance predicted region
AA51	NODE_1	CDS	Beta-lactamase regulatory sensor-transducer BlaR1
AA51	NODE_1	CDS	Beta-lactamase repressor BlaI
AA51	NODE_1	classifier_predicted_region	Penicillin resistance predicted region
AA51	NODE_1	CDS	Resolvase/integrase
AA51	NODE_1	CDS	hypothetical protein
AA51	NODE_1	CDS	Tetracycline resistance, MFS efflux pump => Tet(L)
AA51	NODE_1	CDS	Truncated replication protein for pUB110 plasmid
AA51	NODE_1	CDS	Lysine decarboxylase family
AA51	NODE_1	classifier_predicted_region	Erythromycin resistance predicted region
AA51	NODE_1	classifier_predicted_region	Methicillin resistance predicted region
AA51	NODE_1	CDS	Mobile element protein
AA51	NODE_1	classifier_predicted_region	Penicillin resistance predicted region
AA51	NODE_2	CDS	hypothetical protein
AA51	NODE_2	classifier_predicted_region	Methicillin resistance predicted region
AA51	NODE_2	classifier_predicted_region	Erythromycin resistance predicted region
AA51	NODE_2	CDS	Gamma-glutamyltranspeptidase PgsD/CapD (EC 2.3.2.2), catalyses PGA anchorage to peptidoglycan
AA51	NODE_2	CDS	Uncharacterized membrane protein Bsu0528 (YdeO)
AA51	NODE_2	CDS	Resolvase/integrase
AA51	NODE_2	CDS	FIG01109473: hypothetical protein
AA51	NODE_2	CDS	hypothetical protein
AA51	NODE_2	CDS	Cadmium efflux system accessory protein
AA53	NODE_1	CDS	hypothetical protein
AA53	NODE_1	CDS	LtrC-like protein
AA53	NODE_1	CDS	hypothetical protein
AA53	NODE_1	CDS	DNA topoisomerase III (EC 5.99.1.2)
AA53	NODE_1	CDS	hypothetical protein
AA53	NODE_1	CDS	hypothetical protein
AA53	NODE_1	CDS	hypothetical protein
AA53	NODE_1	CDS	hypothetical protein
AA53	NODE_1	CDS	ATPase involved in DNA repair
AA53	NODE_1	CDS	hypothetical protein
AA53	NODE_1	CDS	replication-associated protein
AA53	NODE_1	CDS	hypothetical protein
AA53	NODE_1	CDS	hypothetical protein
AA53	NODE_1	classifier_predicted_region	Trimethoprim_sulfamethoxazole resistance predicted region
AA53	NODE_1	CDS	putative ATPase TraE
AA53	NODE_1	CDS	hypothetical protein
AA53	NODE_1	CDS	Type V secretory pathway, adhesin AidA
AA53	NODE_1	CDS	hypothetical protein
AA53	NODE_1	CDS	hypothetical protein
AA53	NODE_1	CDS	Single-stranded DNA-binding protein
AA53	NODE_1	CDS	hypothetical protein
AA53	NODE_1	CDS	hypothetical protein
AA53	NODE_1	CDS	hypothetical protein
AA53	NODE_1	CDS	hypothetical protein
AA53	NODE_1	CDS	hypothetical protein
AA53	NODE_1	CDS	hypothetical protein
AA53	NODE_1	CDS	Replication initiation protein A
AA53	NODE_1	CDS	Chromosome (plasmid) partitioning protein ParA
AA53	NODE_1	classifier_predicted_region	Gentamicin resistance predicted region
AA53	NODE_1	CDS	hypothetical protein
AA53	NODE_1	CDS	hypothetical protein
AA53	NODE_1	CDS	hypothetical protein
AA53	NODE_1	CDS	hypothetical protein
AA53	NODE_1	CDS	Extracellular protein
AA53	NODE_1	CDS	hypothetical protein
AA53	NODE_1	CDS	hypothetical protein
AA53	NODE_1	CDS	hypothetical protein
AA53	NODE_1	CDS	hypothetical protein
AA53	NODE_1	CDS	hypothetical protein
AA53	NODE_1	CDS	hypothetical protein
AA53	NODE_1	CDS	hypothetical protein
AA53	NODE_1	CDS	Resolvase/integrase
AA53	NODE_1	CDS	hypothetical protein
AA53	NODE_1	CDS	hypothetical protein
AA53	NODE_1	CDS	putative
AA53	NODE_10	classifier_predicted_region	Trimethoprim_sulfamethoxazole resistance predicted region
AA53	NODE_10	classifier_predicted_region	Erythromycin resistance predicted region
AA53	NODE_10	CDS	Replication and maintenance protein
AA53	NODE_10	CDS	hypothetical protein
AA53	NODE_10	classifier_predicted_region	Clindamycin resistance predicted region
AA53	NODE_10	classifier_predicted_region	Erythromycin resistance predicted region
AA53	NODE_10	CDS	23S rRNA (adenine(2058)-N(6))-dimethyltransferase (EC 2.1.1.184) => Erm(C)
AA53	NODE_10	CDS	hypothetical protein
AA53	NODE_10	classifier_predicted_region	Trimethoprim_sulfamethoxazole resistance predicted region
AA53	NODE_2	CDS	FIG01109056: hypothetical protein
AA53	NODE_2	CDS	FIG01109760: hypothetical protein
AA53	NODE_2	CDS	hypothetical protein
AA53	NODE_2	CDS	hypothetical protein
AA53	NODE_2	CDS	hypothetical protein
AA53	NODE_2	classifier_predicted_region	Penicillin resistance predicted region
AA53	NODE_2	CDS	Mobile element protein
AA53	NODE_2	CDS	Mobile element protein
AA53	NODE_2	CDS	Replication protein
AA53	NODE_2	CDS	Cadmium efflux system accessory protein
AA53	NODE_2	CDS	Cadmium resistance protein
AA53	NODE_2	CDS	hypothetical protein
AA53	NODE_2	CDS	FIG01109567: hypothetical protein
AA53	NODE_2	CDS	hypothetical protein
AA53	NODE_2	CDS	hypothetical protein
AA53	NODE_2	CDS	Replication protein
AA53	NODE_2	CDS	Replication initiation protein A
AA53	NODE_2	CDS	Replication-associated protein
AA53	NODE_5	CDS	hypothetical protein
AA53	NODE_5	CDS	hypothetical protein
AA53	NODE_5	CDS	Replication initiation protein, topisomerase
AA53	NODE_5	classifier_predicted_region	Tetracycline resistance predicted region
AA53	NODE_5	CDS	Chloramphenicol O-acetyltransferase (EC 2.3.1.28) => CatA7 family
AA53	NODE_5	CDS	Plasmid recombination, MobE mobilization protein
AA53	NODE_5	CDS	hypothetical protein
AA53	NODE_7	CDS	hypothetical protein
AA53	NODE_7	CDS	ABC transporter, ATP-binding protein
AA53	NODE_7	CDS	Plasmid recombination, MobE mobilization protein
AA53	NODE_7	CDS	Plasmid recombination, MobE mobilization protein
AA53	NODE_7	CDS	Plasmid recombination, MobE mobilization protein
AA53	NODE_7	CDS	hypothetical protein
AA53	NODE_7	CDS	hypothetical protein
AA53	NODE_7	CDS	Replication protein Rep
AA53	NODE_7	CDS	Transcriptional regulator, Xre family
AA53	NODE_9	CDS	FIG00246348: hypothetical protein
AA53	NODE_9	CDS	hypothetical protein
AA53	NODE_9	CDS	Replication protein
AA53	NODE_9	CDS	FIG01108719: hypothetical protein
AA53	NODE_9	CDS	hypothetical protein
AA53	NODE_9	classifier_predicted_region	Trimethoprim_sulfamethoxazole resistance predicted region
AA57	NODE_1	CDS	Plasmid recombination, MobE mobilization protein
AA57	NODE_1	CDS	hypothetical protein
AA57	NODE_1	CDS	Chloramphenicol O-acetyltransferase (EC 2.3.1.28) => CatA7 family
AA57	NODE_1	classifier_predicted_region	Tetracycline resistance predicted region
AA57	NODE_1	CDS	Replication initiation protein, topisomerase
AA57	NODE_1	CDS	hypothetical protein
AA57	NODE_1	CDS	hypothetical protein
AA57	NODE_1	CDS	Plasmid recombination, MobE mobilization protein
AA57	NODE_2	CDS	Replication protein
AA57	NODE_2	CDS	hypothetical protein
AA57	NODE_2	CDS	hypothetical protein
AA57	NODE_2	classifier_predicted_region	Trimethoprim_sulfamethoxazole resistance predicted region
AA57	NODE_2	CDS	hypothetical protein
AA57	NODE_2	CDS	FIG01108719: hypothetical protein
AA59	NODE_1	CDS	Truncated replication protein for pUB110 plasmid
AA59	NODE_1	CDS	FIG01109473: hypothetical protein
AA59	NODE_1	CDS	hypothetical protein
AA59	NODE_1	CDS	Cadmium efflux system accessory protein
AA59	NODE_1	CDS	Cadmium resistance protein
AA59	NODE_1	CDS	hypothetical protein
AA59	NODE_1	CDS	hypothetical protein
AA59	NODE_1	CDS	hypothetical protein
AA59	NODE_1	CDS	Replication initiation protein A
AA59	NODE_1	CDS	hypothetical protein
AA59	NODE_1	CDS	replication-associated protein RepA
AA59	NODE_1	CDS	Replication-associated protein
AA59	NODE_1	CDS	hypothetical protein
AA59	NODE_1	CDS	hypothetical protein
AA59	NODE_1	CDS	Transcriptional regulator, Xre family
AA59	NODE_1	CDS	Replication protein Rep
AA59	NODE_1	CDS	hypothetical protein
AA59	NODE_1	CDS	Plasmid recombination, MobE mobilization protein
AA59	NODE_1	CDS	Plasmid recombination, MobE mobilization protein
AA59	NODE_1	CDS	Plasmid recombination, MobE mobilization protein
AA59	NODE_1	CDS	ABC transporter, ATP-binding protein
AA59	NODE_1	CDS	hypothetical protein
AA59	NODE_1	CDS	hypothetical protein
AA59	NODE_1	CDS	hypothetical protein
AA59	NODE_1	CDS	hypothetical protein
AA59	NODE_1	CDS	Resolvase/integrase
AA59	NODE_1	classifier_predicted_region	Methicillin resistance predicted region
AA59	NODE_1	classifier_predicted_region	Penicillin resistance predicted region
AA59	NODE_1	classifier_predicted_region	Penicillin resistance predicted region
AA59	NODE_1	CDS	Class A beta-lactamase (EC 3.5.2.6) => BlaZ family
AA59	NODE_1	classifier_predicted_region	Penicillin resistance predicted region
AA59	NODE_1	CDS	Beta-lactamase regulatory sensor-transducer BlaR1
AA59	NODE_1	CDS	Beta-lactamase repressor BlaI
AA59	NODE_1	classifier_predicted_region	Penicillin resistance predicted region
AA59	NODE_1	CDS	Resolvase/integrase
AA59	NODE_1	CDS	hypothetical protein
AA59	NODE_1	CDS	Tetracycline resistance, MFS efflux pump => Tet(L)
AA59	NODE_1	CDS	Truncated replication protein for pUB110 plasmid
AA6	NODE_1	CDS	hypothetical protein
AA6	NODE_1	CDS	hypothetical protein
AA6	NODE_1	CDS	hypothetical protein
AA6	NODE_1	CDS	Resolvase/integrase
AA6	NODE_1	CDS	Resolvase/integrase Bin
AA6	NODE_1	classifier_predicted_region	Penicillin resistance predicted region
AA6	NODE_1	CDS	Beta-lactamase repressor BlaI
AA6	NODE_1	CDS	Beta-lactamase regulatory sensor-transducer BlaR1
AA6	NODE_1	classifier_predicted_region	Penicillin resistance predicted region
AA6	NODE_1	CDS	Class A beta-lactamase (EC 3.5.2.6) => BlaZ family
AA6	NODE_1	classifier_predicted_region	Penicillin resistance predicted region
AA6	NODE_1	classifier_predicted_region	Penicillin resistance predicted region
AA6	NODE_1	CDS	hypothetical protein
AA6	NODE_1	CDS	hypothetical protein
AA6	NODE_1	CDS	FIG01109056: hypothetical protein
AA6	NODE_1	CDS	FIG01109760: hypothetical protein
AA6	NODE_1	CDS	hypothetical protein
AA6	NODE_1	CDS	hypothetical protein
AA6	NODE_1	CDS	hypothetical protein
AA6	NODE_1	CDS	Mobile element protein
AA6	NODE_1	classifier_predicted_region	Penicillin resistance predicted region
AA6	NODE_1	CDS	Mobile element protein
AA6	NODE_1	CDS	hypothetical protein
AA6	NODE_1	CDS	Cadmium efflux system accessory protein
AA6	NODE_1	CDS	Cadmium resistance protein
AA6	NODE_1	CDS	hypothetical protein
AA6	NODE_1	CDS	FIG01109567: hypothetical protein
AA6	NODE_1	CDS	hypothetical protein
AA6	NODE_1	CDS	hypothetical protein
AA6	NODE_1	CDS	Replication protein
AA6	NODE_1	CDS	Replication initiation protein A
AA6	NODE_1	CDS	Replication-associated protein
AA6	NODE_1	CDS	hypothetical protein
AA6	NODE_1	CDS	Transcriptional regulator, Xre family
AA6	NODE_1	CDS	ABC transporter, ATP-binding protein
AA6	NODE_1	CDS	hypothetical protein
AA6	NODE_1	CDS	hypothetical protein
AA63	NODE_1	CDS	Replication initiation protein, topisomerase
AA63	NODE_1	CDS	Chloramphenicol O-acetyltransferase (EC 2.3.1.28) => CatA7 family
AA63	NODE_1	CDS	hypothetical protein
AA63	NODE_1	CDS	Plasmid recombination, MobE mobilization protein
AA63	NODE_1	CDS	hypothetical protein
AA63	NODE_1	CDS	hypothetical protein
AA63	NODE_1	CDS	Replication initiation protein, topisomerase
AA63	NODE_1	classifier_predicted_region	Tetracycline resistance predicted region
AA63	NODE_2	classifier_predicted_region	Trimethoprim_sulfamethoxazole resistance predicted region
AA63	NODE_2	CDS	hypothetical protein
AA63	NODE_2	CDS	FIG01108719: hypothetical protein
AA63	NODE_2	CDS	Replication protein
AA63	NODE_2	CDS	hypothetical protein
AA63	NODE_2	CDS	hypothetical protein
AA63	NODE_2	CDS	FIG00246348: hypothetical protein
AA63	NODE_3	CDS	23S rRNA (adenine(2058)-N(6))-dimethyltransferase (EC 2.1.1.184) => Erm(C)
AA63	NODE_3	classifier_predicted_region	Clindamycin resistance predicted region
AA63	NODE_3	classifier_predicted_region	Erythromycin resistance predicted region
AA63	NODE_3	CDS	hypothetical protein
AA63	NODE_3	CDS	Replication and maintenance protein
AA63	NODE_3	classifier_predicted_region	Erythromycin resistance predicted region
AA63	NODE_3	classifier_predicted_region	Trimethoprim_sulfamethoxazole resistance predicted region
AA63	NODE_3	CDS	hypothetical protein
AA63	NODE_3	CDS	23S rRNA (adenine(2058)-N(6))-dimethyltransferase (EC 2.1.1.184) => Erm(C)
AA64	NODE_1	CDS	Plasmid recombination, MobE mobilization protein
AA64	NODE_1	CDS	hypothetical protein
AA64	NODE_1	CDS	Chloramphenicol O-acetyltransferase (EC 2.3.1.28) => CatA7 family
AA64	NODE_1	classifier_predicted_region	Tetracycline resistance predicted region
AA64	NODE_1	CDS	Replication initiation protein, topisomerase
AA64	NODE_1	CDS	hypothetical protein
AA64	NODE_1	CDS	hypothetical protein
AA64	NODE_1	CDS	Plasmid recombination, MobE mobilization protein
AA64	NODE_2	CDS	FIG01108622: hypothetical protein
AA64	NODE_2	CDS	FIG01108719: hypothetical protein
AA64	NODE_2	CDS	hypothetical protein
AA64	NODE_2	classifier_predicted_region	Trimethoprim_sulfamethoxazole resistance predicted region
AA64	NODE_2	CDS	hypothetical protein
AA64	NODE_2	CDS	hypothetical protein
AA64	NODE_2	CDS	Replication protein
AA64	NODE_3	CDS	Replication and maintenance protein
AA64	NODE_3	classifier_predicted_region	Erythromycin resistance predicted region
AA64	NODE_3	classifier_predicted_region	Trimethoprim_sulfamethoxazole resistance predicted region
AA64	NODE_3	CDS	hypothetical protein
AA64	NODE_3	CDS	23S rRNA (adenine(2058)-N(6))-dimethyltransferase (EC 2.1.1.184) => Erm(C)
AA64	NODE_3	classifier_predicted_region	Clindamycin resistance predicted region
AA64	NODE_3	classifier_predicted_region	Erythromycin resistance predicted region
AA64	NODE_3	CDS	hypothetical protein
AA65	NODE_1	CDS	hypothetical protein
AA65	NODE_1	CDS	hypothetical protein
AA65	NODE_1	CDS	Transcriptional regulator, Xre family
AA65	NODE_1	CDS	Replication protein Rep
AA65	NODE_1	CDS	hypothetical protein
AA65	NODE_1	CDS	Plasmid recombination, MobE mobilization protein
AA65	NODE_1	CDS	Plasmid recombination, MobE mobilization protein
AA65	NODE_1	CDS	Plasmid recombination, MobE mobilization protein
AA65	NODE_1	CDS	ABC transporter, ATP-binding protein
AA65	NODE_1	CDS	hypothetical protein
AA65	NODE_1	CDS	hypothetical protein
AA65	NODE_1	CDS	hypothetical protein
AA65	NODE_1	CDS	hypothetical protein
AA65	NODE_1	CDS	Resolvase/integrase
AA65	NODE_1	classifier_predicted_region	Methicillin resistance predicted region
AA65	NODE_1	classifier_predicted_region	Penicillin resistance predicted region
AA65	NODE_1	classifier_predicted_region	Penicillin resistance predicted region
AA65	NODE_1	CDS	Class A beta-lactamase (EC 3.5.2.6) => BlaZ family
AA65	NODE_1	classifier_predicted_region	Penicillin resistance predicted region
AA65	NODE_1	CDS	Beta-lactamase regulatory sensor-transducer BlaR1
AA65	NODE_1	CDS	Beta-lactamase repressor BlaI
AA65	NODE_1	classifier_predicted_region	Penicillin resistance predicted region
AA65	NODE_1	CDS	Resolvase/integrase
AA65	NODE_1	CDS	hypothetical protein
AA65	NODE_1	CDS	Tetracycline resistance, MFS efflux pump => Tet(L)
AA65	NODE_1	CDS	Truncated replication protein for pUB110 plasmid
AA65	NODE_1	CDS	FIG01109473: hypothetical protein
AA65	NODE_1	CDS	hypothetical protein
AA65	NODE_1	CDS	Cadmium efflux system accessory protein
AA65	NODE_1	CDS	Cadmium resistance protein
AA65	NODE_1	CDS	hypothetical protein
AA65	NODE_1	CDS	hypothetical protein
AA65	NODE_1	CDS	hypothetical protein
AA65	NODE_1	CDS	Replication initiation protein A
AA65	NODE_1	CDS	hypothetical protein
AA65	NODE_1	CDS	replication-associated protein RepA
AA65	NODE_1	CDS	Replication-associated protein
AA65	NODE_2	CDS	Replication protein
AA65	NODE_2	CDS	FIG01108719: hypothetical protein
AA65	NODE_2	CDS	hypothetical protein
AA65	NODE_2	classifier_predicted_region	Trimethoprim_sulfamethoxazole resistance predicted region
AA65	NODE_2	CDS	hypothetical protein
AA65	NODE_2	CDS	hypothetical protein
AA65	NODE_2	CDS	Replication protein
AA65	NODE_3	classifier_predicted_region	Erythromycin resistance predicted region
AA65	NODE_3	CDS	Replication and maintenance protein
AA65	NODE_3	CDS	hypothetical protein
AA65	NODE_3	classifier_predicted_region	Clindamycin resistance predicted region
AA65	NODE_3	classifier_predicted_region	Erythromycin resistance predicted region
AA65	NODE_3	CDS	23S rRNA (adenine(2058)-N(6))-dimethyltransferase (EC 2.1.1.184) => Erm(C)
AA65	NODE_3	CDS	hypothetical protein
AA65	NODE_3	classifier_predicted_region	Trimethoprim_sulfamethoxazole resistance predicted region
AA65	NODE_3	CDS	Replication and maintenance protein
AA68	NODE_1	CDS	Beta-lactamase regulatory sensor-transducer BlaR1
AA68	NODE_1	classifier_predicted_region	Penicillin resistance predicted region
AA68	NODE_1	CDS	Class A beta-lactamase (EC 3.5.2.6) => BlaZ family
AA68	NODE_1	classifier_predicted_region	Penicillin resistance predicted region
AA68	NODE_1	classifier_predicted_region	Penicillin resistance predicted region
AA68	NODE_1	classifier_predicted_region	Methicillin resistance predicted region
AA68	NODE_1	CDS	Resolvase/integrase
AA68	NODE_1	CDS	hypothetical protein
AA68	NODE_1	CDS	hypothetical protein
AA68	NODE_1	CDS	hypothetical protein
AA68	NODE_1	CDS	hypothetical protein
AA68	NODE_1	CDS	ABC transporter, ATP-binding protein
AA68	NODE_1	CDS	Plasmid recombination, MobE mobilization protein
AA68	NODE_1	CDS	Plasmid recombination, MobE mobilization protein
AA68	NODE_1	CDS	Plasmid recombination, MobE mobilization protein
AA68	NODE_1	CDS	hypothetical protein
AA68	NODE_1	CDS	Replication protein Rep
AA68	NODE_1	CDS	Transcriptional regulator, Xre family
AA68	NODE_1	CDS	hypothetical protein
AA68	NODE_1	CDS	hypothetical protein
AA68	NODE_1	CDS	Replication-associated protein
AA68	NODE_1	CDS	replication-associated protein RepA
AA68	NODE_1	CDS	hypothetical protein
AA68	NODE_1	CDS	Replication initiation protein A
AA68	NODE_1	CDS	hypothetical protein
AA68	NODE_1	CDS	hypothetical protein
AA68	NODE_1	CDS	hypothetical protein
AA68	NODE_1	CDS	Cadmium resistance protein
AA68	NODE_1	CDS	Cadmium efflux system accessory protein
AA68	NODE_1	CDS	hypothetical protein
AA68	NODE_1	CDS	FIG01109473: hypothetical protein
AA68	NODE_1	CDS	Truncated replication protein for pUB110 plasmid
AA68	NODE_1	CDS	Tetracycline resistance, MFS efflux pump => Tet(L)
AA68	NODE_1	CDS	hypothetical protein
AA68	NODE_1	CDS	Resolvase/integrase
AA68	NODE_1	classifier_predicted_region	Penicillin resistance predicted region
AA68	NODE_1	CDS	Beta-lactamase repressor BlaI
AA68	NODE_1	CDS	Beta-lactamase regulatory sensor-transducer BlaR1
AA69	NODE_1	CDS	Replication protein
AA69	NODE_1	CDS	hypothetical protein
AA69	NODE_1	CDS	Lysine decarboxylase family
AA69	NODE_1	CDS	Truncated replication protein for pUB110 plasmid
AA69	NODE_1	CDS	Tetracycline resistance, MFS efflux pump => Tet(L)
AA69	NODE_1	CDS	hypothetical protein
AA69	NODE_1	CDS	Resolvase/integrase
AA69	NODE_1	classifier_predicted_region	Penicillin resistance predicted region
AA69	NODE_1	CDS	Beta-lactamase repressor BlaI
AA69	NODE_1	CDS	Beta-lactamase regulatory sensor-transducer BlaR1
AA69	NODE_1	classifier_predicted_region	Penicillin resistance predicted region
AA69	NODE_1	CDS	Class A beta-lactamase (EC 3.5.2.6) => BlaZ family
AA69	NODE_1	classifier_predicted_region	Penicillin resistance predicted region
AA69	NODE_1	classifier_predicted_region	Penicillin resistance predicted region
AA69	NODE_1	classifier_predicted_region	Methicillin resistance predicted region
AA69	NODE_1	CDS	Resolvase/integrase
AA69	NODE_1	CDS	hypothetical protein
AA69	NODE_1	CDS	hypothetical protein
AA69	NODE_1	CDS	hypothetical protein
AA69	NODE_1	CDS	hypothetical protein
AA69	NODE_1	CDS	ABC transporter, ATP-binding protein
AA69	NODE_1	CDS	Plasmid recombination, MobE mobilization protein
AA69	NODE_1	CDS	Plasmid recombination, MobE mobilization protein
AA69	NODE_1	CDS	Plasmid recombination, MobE mobilization protein
AA69	NODE_1	CDS	hypothetical protein
AA69	NODE_1	CDS	Replication protein Rep
AA69	NODE_1	CDS	Transcriptional regulator, Xre family
AA69	NODE_1	CDS	hypothetical protein
AA69	NODE_1	CDS	hypothetical protein
AA69	NODE_1	CDS	Replication-associated protein
AA69	NODE_1	CDS	replication-associated protein RepA
AA69	NODE_1	CDS	hypothetical protein
AA69	NODE_1	CDS	Replication initiation protein A
AA69	NODE_1	CDS	hypothetical protein
AA69	NODE_1	CDS	hypothetical protein
AA69	NODE_1	CDS	hypothetical protein
AA69	NODE_1	CDS	Cadmium resistance protein
AA69	NODE_1	CDS	Cadmium efflux system accessory protein
AA69	NODE_1	CDS	hypothetical protein
AA69	NODE_1	CDS	FIG01109473: hypothetical protein
AA69	NODE_1	CDS	Resolvase/integrase
AA69	NODE_1	CDS	Uncharacterized membrane protein Bsu0528 (YdeO)
AA69	NODE_1	CDS	Gamma-glutamyltranspeptidase PgsD/CapD (EC 2.3.2.2), catalyses PGA anchorage to peptidoglycan
AA69	NODE_3	classifier_predicted_region	Gentamicin resistance predicted region
AA69	NODE_3	classifier_predicted_region	Gentamicin resistance predicted region
AA69	NODE_3	classifier_predicted_region	Gentamicin resistance predicted region
AA69	NODE_3	classifier_predicted_region	Clindamycin resistance predicted region
AA69	NODE_3	classifier_predicted_region	Gentamicin resistance predicted region
AA69	NODE_3	CDS	Aminoglycoside N(6')-acetyltransferase (EC 2.3.1.82) => AAC(6')-Ib/AAC(6')-II / Aminoglycoside 2''-phosphotransferase (EC 2.7.1.190) => APH(2'')
AA69	NODE_3	classifier_predicted_region	Gentamicin resistance predicted region
AA69	NODE_3	classifier_predicted_region	Gentamicin resistance predicted region
AA69	NODE_3	CDS	Acetyltransferase, GNAT family
AA70	NODE_1	CDS	Exotoxin, phage associated @ Superantigen enterotoxin SEA
AA70	NODE_1	CDS	hypothetical protein
AA70	NODE_1	CDS	hypothetical protein
AA70	NODE_1	CDS	Exotoxin, phage associated
AA70	NODE_1	CDS	hypothetical protein
AA70	NODE_1	CDS	hypothetical protein
AA70	NODE_1	CDS	hypothetical protein
AA70	NODE_1	CDS	hypothetical protein
AA70	NODE_1	CDS	hypothetical protein
AA70	NODE_1	CDS	Replication protein
AA70	NODE_1	CDS	Replication protein
AA70	NODE_1	CDS	Replication-associated protein
AA70	NODE_1	CDS	Replication initiation protein A
AA70	NODE_1	CDS	Replication protein
AA70	NODE_1	CDS	hypothetical protein
AA70	NODE_1	CDS	hypothetical protein
AA70	NODE_1	CDS	FIG01109567: hypothetical protein
AA70	NODE_1	CDS	hypothetical protein
AA70	NODE_1	CDS	Cadmium resistance protein
AA70	NODE_1	CDS	Cadmium efflux system accessory protein
AA70	NODE_1	CDS	Replication protein
AA70	NODE_1	CDS	Mobile element protein
AA70	NODE_1	CDS	hypothetical protein
AA70	NODE_1	CDS	hypothetical protein
AA70	NODE_1	CDS	FIG01109760: hypothetical protein
AA70	NODE_1	CDS	FIG01109056: hypothetical protein
AA70	NODE_1	CDS	FIG01110734: hypothetical protein
AA70	NODE_1	CDS	hypothetical protein
AA70	NODE_1	classifier_predicted_region	Penicillin resistance predicted region
AA70	NODE_1	CDS	Class A beta-lactamase (EC 3.5.2.6) => BlaZ family
AA70	NODE_1	classifier_predicted_region	Penicillin resistance predicted region
AA70	NODE_1	CDS	Beta-lactamase regulatory sensor-transducer BlaR1
AA70	NODE_1	CDS	Beta-lactamase repressor BlaI
AA70	NODE_1	classifier_predicted_region	Penicillin resistance predicted region
AA70	NODE_1	CDS	Resolvase/integrase Bin
AA70	NODE_1	CDS	Resolvase/integrase
AA70	NODE_1	CDS	hypothetical protein
AA70	NODE_1	CDS	Transcriptional regulator, MarR family
AA70	NODE_1	CDS	Acryloyl-CoA reductase AcuI/YhdH (EC 1.3.1.84)
AA70	NODE_1	CDS	hypothetical protein
AA70	NODE_1	CDS	Exotoxin, phage associated @ Superantigen enterotoxin SEA
AA78	NODE_1	CDS	hypothetical protein
AA78	NODE_1	classifier_predicted_region	Methicillin resistance predicted region
AA78	NODE_1	classifier_predicted_region	Erythromycin resistance predicted region
AA78	NODE_1	CDS	Gamma-glutamyltranspeptidase PgsD/CapD (EC 2.3.2.2), catalyses PGA anchorage to peptidoglycan
AA78	NODE_1	CDS	Uncharacterized membrane protein Bsu0528 (YdeO)
AA78	NODE_1	CDS	Resolvase/integrase
AA78	NODE_1	CDS	FIG01109473: hypothetical protein
AA78	NODE_1	CDS	hypothetical protein
AA78	NODE_1	CDS	Cadmium efflux system accessory protein
AA78	NODE_1	CDS	Cadmium resistance protein
AA78	NODE_1	CDS	hypothetical protein
AA78	NODE_1	CDS	hypothetical protein
AA78	NODE_1	CDS	hypothetical protein
AA78	NODE_1	CDS	Replication initiation protein A
AA78	NODE_1	CDS	hypothetical protein
AA78	NODE_1	CDS	replication-associated protein RepA
AA78	NODE_1	CDS	Replication-associated protein
AA78	NODE_1	CDS	hypothetical protein
AA78	NODE_1	CDS	hypothetical protein
AA78	NODE_1	CDS	Transcriptional regulator, Xre family
AA78	NODE_1	CDS	Replication protein Rep
AA78	NODE_1	CDS	hypothetical protein
AA78	NODE_1	CDS	Plasmid recombination, MobE mobilization protein
AA78	NODE_1	CDS	Plasmid recombination, MobE mobilization protein
AA78	NODE_1	CDS	Plasmid recombination, MobE mobilization protein
AA78	NODE_1	CDS	ABC transporter, ATP-binding protein
AA78	NODE_1	CDS	hypothetical protein
AA78	NODE_1	CDS	hypothetical protein
AA78	NODE_1	CDS	hypothetical protein
AA78	NODE_1	CDS	hypothetical protein
AA78	NODE_2	CDS	hypothetical protein
AA78	NODE_2	classifier_predicted_region	Methicillin resistance predicted region
AA78	NODE_2	classifier_predicted_region	Erythromycin resistance predicted region
AA78	NODE_2	CDS	Replication protein
AA78	NODE_2	CDS	hypothetical protein
AA78	NODE_2	CDS	Lysine decarboxylase family
AA78	NODE_2	CDS	Truncated replication protein for pUB110 plasmid
AA78	NODE_2	CDS	Tetracycline resistance, MFS efflux pump => Tet(L)
AA78	NODE_2	CDS	hypothetical protein
AA78	NODE_2	CDS	Resolvase/integrase
AA78	NODE_2	classifier_predicted_region	Penicillin resistance predicted region
AA78	NODE_2	CDS	Beta-lactamase repressor BlaI
AA78	NODE_2	CDS	Beta-lactamase regulatory sensor-transducer BlaR1
AA78	NODE_2	classifier_predicted_region	Penicillin resistance predicted region
AA78	NODE_2	CDS	Class A beta-lactamase (EC 3.5.2.6) => BlaZ family
AA78	NODE_2	classifier_predicted_region	Penicillin resistance predicted region
AA78	NODE_2	classifier_predicted_region	Penicillin resistance predicted region
AA78	NODE_2	classifier_predicted_region	Methicillin resistance predicted region
AA78	NODE_2	CDS	Resolvase/integrase
AA8	NODE_1	CDS	Beta-lactamase regulatory sensor-transducer BlaR1
AA8	NODE_1	classifier_predicted_region	Penicillin resistance predicted region
AA8	NODE_1	CDS	Class A beta-lactamase (EC 3.5.2.6) => BlaZ family
AA8	NODE_1	classifier_predicted_region	Penicillin resistance predicted region
AA8	NODE_1	classifier_predicted_region	Penicillin resistance predicted region
AA8	NODE_1	CDS	hypothetical protein
AA8	NODE_1	CDS	hypothetical protein
AA8	NODE_1	CDS	FIG01109056: hypothetical protein
AA8	NODE_1	CDS	FIG01109760: hypothetical protein
AA8	NODE_1	CDS	hypothetical protein
AA8	NODE_1	CDS	hypothetical protein
AA8	NODE_1	CDS	hypothetical protein
AA8	NODE_1	CDS	Mobile element protein
AA8	NODE_1	classifier_predicted_region	Penicillin resistance predicted region
AA8	NODE_1	CDS	Mobile element protein
AA8	NODE_1	CDS	hypothetical protein
AA8	NODE_1	CDS	Cadmium efflux system accessory protein
AA8	NODE_1	CDS	Cadmium resistance protein
AA8	NODE_1	CDS	hypothetical protein
AA8	NODE_1	CDS	FIG01109567: hypothetical protein
AA8	NODE_1	CDS	hypothetical protein
AA8	NODE_1	CDS	hypothetical protein
AA8	NODE_1	CDS	Replication protein
AA8	NODE_1	CDS	Replication initiation protein A
AA8	NODE_1	CDS	Replication-associated protein
AA8	NODE_1	CDS	hypothetical protein
AA8	NODE_1	CDS	Transcriptional regulator, Xre family
AA8	NODE_1	CDS	ABC transporter, ATP-binding protein
AA8	NODE_1	CDS	hypothetical protein
AA8	NODE_1	CDS	hypothetical protein
AA8	NODE_1	CDS	hypothetical protein
AA8	NODE_1	CDS	hypothetical protein
AA8	NODE_1	CDS	Resolvase/integrase
AA8	NODE_1	CDS	Resolvase/integrase Bin
AA8	NODE_1	classifier_predicted_region	Penicillin resistance predicted region
AA8	NODE_1	CDS	Beta-lactamase repressor BlaI
AA8	NODE_1	CDS	Beta-lactamase regulatory sensor-transducer BlaR1

## Sheet: Table S4
Table S4. Antibiotic resistance genes identified for each putative plasmid sequence.
Strain	Contig	Length	Antibiotic Resistance Genes
AA1	NODE_1	25418	Beta-lactam resistance (blaZ)	Tetracycline resistance (tet(L))
AA1	NODE_4	2493	Macrolide resistance (erm(C))	Macrolide resistance (erm(C))
AA2	NODE_1	10961
AA2	NODE_2	7818	Beta-lactam resistance (blaZ)
AA2	NODE_3	4360	Tetracycline resistance (tet(K))
AA2	NODE_4	3587
AA2	NODE_5	2872	Fusidic acid resistance (fusB)
AA3	NODE_1	11227
AA3	NODE_2	7818	Beta-lactam resistance (blaZ)
AA3	NODE_3	4360	Tetracycline resistance (tet(K))
AA3	NODE_4	3587
AA3	NODE_5	2872	Fusidic acid resistance (fusB)
AA4	NODE_1	10961
AA4	NODE_2	7818	Beta-lactam resistance (blaZ)
AA4	NODE_3	4360	Tetracycline resistance (tet(K))
AA4	NODE_5	2872	Fusidic acid resistance (fusB)
AA4	NODE_4	3106
AA5	NODE_1	32861
AA6	NODE_1	20530	Beta-lactam resistance (blaZ)
AA8	NODE_1	20530	Beta-lactam resistance (blaZ)
AA13	NODE_1	2545	Macrolide resistance (erm(C))
AA17	NODE_1	20857	Beta-lactam resistance (blaZ)
AA17	NODE_2	4501	Tetracycline resistance (tet(K))
AA17	NODE_4	2600	Macrolide resistance (erm(C))
AA29	NODE_1	3912	Phenicol resistance (cat(pC221))
AA29	NODE_2	2545	Macrolide resistance (erm(C))
AA30	NODE_2	19887	Beta-lactam resistance (blaZ)
AA32	NODE_1	35367
AA35	NODE_1	21862	Beta-lactam resistance (blaZ)
AA35	NODE_2	3898	Phenicol resistance (cat(pC221))	Phenicol resistance (cat(pC221))	Phenicol resistance (cat(pC221))
AA35	NODE_3	3131
AA35	NODE_4	2600	Macrolide resistance (erm(C))
AA36	NODE_2	20530	Beta-lactam resistance (blaZ)
AA41	NODE_1	20237	Beta-lactam resistance (blaZ)
AA41	NODE_2	7427	Aminoglycoside resistance (ant(6)-Ia)	Aminoglycoside resistance (aph(3')-III)	Macrolide resistance (mph(C))	Macrolide, Lincosamide and Streptogramin B resistance (msr(A))
AA42	NODE_1	20726	Macrolide resistance (mph(C))	Macrolide, Lincosamide and Streptogramin B resistance (msr(A))
AA42	NODE_6	2688	Lincosamide resistance (lnu(A))
AA45	NODE_1	11227
AA45	NODE_2	7818	Beta-lactam resistance (blaZ)
AA45	NODE_3	4360	Tetracycline resistance (tet(K))
AA45	NODE_5	2872	Fusidic acid resistance (fusB)
AA51	NODE_1	19761	Beta-lactam resistance (blaZ)	Tetracycline resistance (tet(L))
AA51	NODE_2	4654
AA53	NODE_1	35094
AA53	NODE_2	8771
AA53	NODE_4	4592
AA53	NODE_5	3891	Phenicol resistance (cat(pC221))
AA53	NODE_7	3739
AA53	NODE_9	3139
AA53	NODE_10	2600	Macrolide resistance (erm(C))
AA53	NODE_12	1834
AA53	NODE_13	1359
AA53	NODE_14	1317
AA53	NODE_15	1118	Beta-lactam resistance (blaZ)
AA57	NODE_1	3912	Phenicol resistance (cat(pC221))
AA57	NODE_2	3106
AA59	NODE_1	20824	Beta-lactam resistance (blaZ)	Tetracycline resistance (tet(L))
AA63	NODE_1	3912	Phenicol resistance (cat(pC221))
AA63	NODE_2	3106
AA63	NODE_3	2545	Macrolide resistance (erm(C))	Macrolide resistance (erm(C))
AA64	NODE_1	3912	Phenicol resistance (cat(pC221))	Phenicol resistance (cat(pC221))	Phenicol resistance (cat(pC221))
AA64	NODE_2	3106
AA64	NODE_3	2545	Macrolide resistance (erm(C))
AA65	NODE_1	20824	Beta-lactam resistance (blaZ)	Tetracycline resistance (tet(L))
AA65	NODE_2	3106
AA65	NODE_3	2545	Macrolide resistance (erm(C))
AA68	NODE_1	20824	Beta-lactam resistance (blaZ)	Tetracycline resistance (tet(L))
AA69	NODE_1	25162	Beta-lactam resistance (blaZ)	Tetracycline resistance (tet(L))
AA69	NODE_3	1918	Aminoglycoside resistance (aac(6')-aph(2''))
AA70	NODE_1	27395	Beta-lactam resistance (blaZ)
AA78	NODE_1	16029
AA78	NODE_2	9650	Beta-lactam resistance (blaZ)	Tetracycline resistance (tet(L))

## Sheet: Table S5
Table S5. Publicly available MLST-1 S. aureus genomes screened for tet(L).
Genome Name	GenBank Accessions	Isolation Source	Collection Date	Isolation Country	Notes
Staphylococcus aureus strain M2885	OFXC01000000		2014	Denmark	* Contains tet(L)
Staphylococcus aureus strain H1688	OFVX01000000		2014	Denmark	* Contains tet(L)
Staphylococcus aureus strain 12755_8_68			2012	England	* Contains tet(L)
Staphylococcus aureus subsp. aureus strain 6 (A) strain 6 (A) strain 6 (A)	SUKY01000000			Egypt	* Contains tet(L)
Staphylococcus aureus subsp. aureus strain 23	SUKK01000000			Egypt	* Contains tet(L)
Staphylococcus aureus subsp. aureus strain 3 (B) strain 3 (B) strain 3 (B)	SUKH01000000			Egypt	* Contains tet(L)
Staphylococcus aureus subsp. aureus strain 19	SUKG01000000			Egypt	* Contains tet(L)
Staphylococcus aureus subsp. aureus strain 43	SUKO01000000			Egypt	* Contains tet(L)
Staphylococcus aureus subsp. aureus strain 3 (A) strain 3 (A) strain 3 (A)	SUKX01000000			Egypt	* Contains tet(L)
Staphylococcus aureus KT/314250	AOCP00000000	Pus	2008	Malaysia
Staphylococcus aureus strain MSSA	FKXU00000000	Wound	2010	USA
Staphylococcus aureus strain 3688STDY6124879	FQJS00000000		2015	Thailand
Staphylococcus aureus strain 3688STDY6124950	FQQU00000000		2015	Thailand
Staphylococcus aureus strain 3688STDY6124940	FQQS00000000		2015	Thailand
Staphylococcus aureus strain 3688STDY6124839	FQTE00000000		2015	Thailand
Staphylococcus aureus strain 3688STDY6124816	FQTF00000000		2015	Thailand
Staphylococcus aureus strain 3688STDY6124987	FQPI00000000		2015	Thailand
Staphylococcus aureus strain 3688STDY6125060	FQKE00000000		2015	Thailand
Staphylococcus aureus strain 3688STDY6124910	FQII00000000		2015	Thailand
Staphylococcus aureus strain 3688STDY6124865	FQHJ00000000		2015	Thailand
Staphylococcus aureus strain 3688STDY6124826	FQGD00000000		2015	Thailand
Staphylococcus aureus strain 3688STDY6124988	FQDP00000000		2015	Thailand
Staphylococcus aureus strain 698	NAIB00000000	Carriage sample	2009	Australia
Staphylococcus aureus strain CFSA074	NDTN00000000	Sputum or oropharyngeal	2014	USA
Staphylococcus aureus strain FORC_045	CP017115	Blood	2014	South Korea
Staphylococcus aureus strain USA400-0051	CP019574,CP019575		2003	USA
Staphylococcus aureus strain 549	PGGL01000000	Blood	2016	Brazil
Staphylococcus aureus strain UA825	LPWP01000000	Blood	2013	Argentina
Staphylococcus aureus strain B26B_160215	LKUM01000000	Blood	2015	Ghana
Staphylococcus aureus strain 0908-2002-2015	PQWS01000000	Skin lesions	2015	Russia
Staphylococcus aureus strain RH259	OGBT01000000		2014	Denmark
Staphylococcus aureus strain M3998	OGBB01000000		2014	Denmark
Staphylococcus aureus strain M3551	OFZG01000000		2014	Denmark
Staphylococcus aureus strain M3496	OFYU01000000		2014	Denmark
Staphylococcus aureus strain M3251	OFYM01000000		2014	Denmark
Staphylococcus aureus strain M3117	OFXN01000000		2014	Denmark
Staphylococcus aureus strain HL452	OFWL01000000		2014	Denmark
Staphylococcus aureus strain H1446	OFVB01000000		2014	Denmark
Staphylococcus aureus strain SAM-8	PYFI01000000	Tracheal aspiration	2016	Lebanon
Staphylococcus aureus strain SAM-9	PYFH01000000	Tracheal aspiration	2016	Lebanon
Staphylococcus aureus strain SAM-16	PYFA01000000	Wound	2016	Lebanon
Staphylococcus aureus strain CM135	PZUL01000000	Sputum	2015	Italy
Staphylococcus aureus strain CM127	PZUO01000000	Bronchoaspiration material	2015	Italy
Staphylococcus aureus strain CM109	PZVF01000000	Bronchoaspiration material	2013	Italy
Staphylococcus aureus strain CM124	PZUR01000000	Bronchoaspiration material	2015	Italy
Staphylococcus aureus strain CM91	PZVW01000000	Various material	2014	Italy
Staphylococcus aureus strain CM81	PZWD01000000	Bronchoaspiration material	2013	Italy
Staphylococcus aureus strain CM64	PZWP01000000	Pharyngeal swab	2015	Italy
Staphylococcus aureus strain CM53	PZXA01000000	Pharyngeal swab	2015	Italy
Staphylococcus aureus strain CM48	PZXF01000000	Sputum	2015	Italy
Staphylococcus aureus strain CM37	PZXQ01000000	Sputum	2014	Italy
Staphylococcus aureus strain CM20	PZSS01000000	Sputum	2013	Italy
Staphylococcus aureus strain CM9	PZSU01000000	Sputum	2013	Italy
Staphylococcus aureus strain CM107	PZVH01000000	Bronchoaspiration material	2014	Italy
Staphylococcus aureus strain CM29	PZXX01000000	Sputum	2014	Italy
Staphylococcus aureus strain CM78	PZWE01000000	Various material	2013	Italy
Staphylococcus aureus strain CM61	PZWS01000000	Pharyngeal swab	2015	Italy
Staphylococcus aureus strain CM42	PZXL01000000	Pharyngeal swab	2015	Italy
Staphylococcus aureus strain M1C072	BDVS01000000	Cheek
Staphylococcus aureus strain M6C072	BDZU01000000	Cheek
Staphylococcus aureus strain M6K104	BEBL01000000	Cheek
Staphylococcus aureus strain M6K200	BEDC01000000	Cheek
Staphylococcus aureus strain JMUB3031	AP018923,AP018924	Lung	2017	Japan
Staphylococcus aureus strain Sau-2716Lar	QXEL01000000	Clinical material	2012	Greece
Staphylococcus aureus strain CC1-MRSA-IV	RBVO01000000		2007	Ireland
Staphylococcus aureus strain BPH2760	LR130509,LR130510	Blood	2007	Australia
Staphylococcus aureus strain 60988725	QLIL01000000	Blood	2017	Australia
Staphylococcus aureus strain NP6	VRSF01000000	Nasopharynx	2018	South Africa
Staphylococcus aureus 327	JQGQ00000000	Forehead	2013	Malaysia
Staphylococcus aureus 337	JQIZ00000000	Ear	2013	Malaysia
Staphylococcus aureus strain UA704	WKGD01000000	Blood	2013	Argentina
Staphylococcus aureus strain 12625_1_3			2012	England
Staphylococcus aureus strain 12625_1_43			2012	England
Staphylococcus aureus strain 12625_1_72			2012	England
Staphylococcus aureus strain 12593_1_10			2012	England
Staphylococcus aureus strain 12593_1_20			2012	England
Staphylococcus aureus strain 12593_1_29			2012	England
Staphylococcus aureus strain 12589_1_11			2012	England
Staphylococcus aureus strain 12593_1_87			2012	England
Staphylococcus aureus strain 12589_1_3			2012	England
Staphylococcus aureus strain 12589_1_59			2012	England
Staphylococcus aureus strain 12589_1_74			2012	England
Staphylococcus aureus strain 12593_2_67			2012	England
Staphylococcus aureus strain 12593_2_95			2012	England
Staphylococcus aureus strain 12673_8_63			2012	England
Staphylococcus aureus strain 12673_8_51			2012	England
Staphylococcus aureus strain 12673_8_54			2012	England
Staphylococcus aureus strain 5148	JAAGQA010000010,JAAGQA010000011,JAAGQA010000056,JAAGQA010000012,JAAGQA010000013,JAAGQA010000057,JAAGQA010000014	Blood	2018	Colombia
Staphylococcus aureus strain 5142	JAAGPW010000100,JAAGPW010000101,JAAGPW010000102,JAAGPW010000103,JAAGPW010000104,JAAGPW010000105,JAAGPW010000106	Blood	2018	Colombia
Staphylococcus aureus strain 5420	JAAGRA010000100,JAAGRA010000101,JAAGRA010000102,JAAGRA010000103,JAAGRA010000104,JAAGRA010000105,JAAGRA010000106	Blood	2018	Colombia
Staphylococcus aureus strain 16-660	SEZH01000000	Skin	2012	USA
Staphylococcus aureus strain Mw2	JYAU01000000	Blood	1998	USA
Staphylococcus aureus strain 169_SAUR	JVRM01000000			USA
Staphylococcus aureus strain A1	LDVC01000000	Lung	2004	Australia
Staphylococcus aureus strain BU_W6_t1	LFNO01000000	Wound	2012	Ghana
Staphylococcus aureus strain Mw2	JYAT01000000	Blood	1998	USA
Staphylococcus aureus strain MSSA476	JXZG01000000	Community acquired	1998	United Kingdom
Staphylococcus aureus P210125-37			2010	USA
Staphylococcus aureus P210424-20			2011	USA
Staphylococcus aureus P310609-201			2011	USA
Staphylococcus aureus Grady-VISA1		Blood	2005	USA
Staphylococcus aureus strain MSSA	FKPZ00000000	Other	2009	USA
Staphylococcus aureus strain MRSA	FKSG00000000	Other	2009	USA
Staphylococcus aureus subsp. aureus S2395	CAVU00000000		2005	France
Staphylococcus aureus subsp. aureus S2396	CAWA00000000		2005	France
Staphylococcus aureus MUM475	AZSG00000000	Wound	2012	India
Staphylococcus aureus MUF256	AZSE00000000	Wound	2012	India
Staphylococcus aureus subsp. aureus MW2	BA000033	Community acquired	1998	USA
Staphylococcus aureus subsp. aureus TCH70	ACHH00000000
Staphylococcus aureus subsp. aureus ATCC 51811	ADVP00000000
Staphylococcus aureus subsp. aureus CIG1835	AIEQ00000000	Blood	1994-2003	USA
Staphylococcus aureus subsp. aureus CIGC128	AHVY00000000	Nasopharynx	1994-2003	USA
